# Supplementary material for: Alternative patterns of sex chromosome differentiation in Aedes aegypti (L)
Source: BMC Genomics. 2017 Dec 4;18:943. doi: 10.1186/s12864-017-4348-4 (PMC5716240; doi:10.1186/s12864-017-4348-4)
Supplement: Supplementary file 1 — Sequencing Statistics. SenAae (PK10) and Aaa (Thai) HTS details. Total trimmed reads aligned to the AaegL4 reference; percent reads mapped; percent properly paired; number of variant sites; ratio of variant sites per aligned nucleotide*1000. (XLSX 16 kb) [file 12864_2017_4348_MOESM1_ESM.xlsx]

## Sheet: Add File 1
Additional File 1	Library Details
Collection	# individuals per pool	raw reads	# aligned to reference	% raw reads mapped	% properly paired	Chr	# variant sites	(Ratio sites/aligned nucleotide)*1000
SenAae Female rep 1	12	37847848	34734565	91.7742	96.6	chr 1	7021599	2.0215
						chr 2	11970954	3.44641
						chr 3	10002906	2.87981
SenAae Female rep 2	12	36529448	33410527	91.4619	96.46	chr 1	6993006	2.09305
						chr 2	11969519	3.58256
						chr 3	9998727	2.99269
SenAae Male rep 1	12	38004794	34392861	90.4961	96.6	chr 1	7011315	2.0386
						chr 2	11984681	3.48464
						chr 3	9982292	2.90243
SenAae Male rep 2	12	42138870	38066756	90.3364	96.55	chr 1	7153071	1.87909
						chr 2	12140825	3.18935
						chr 3	10121075	2.65877
Aaa female rep 1	12	25910908	23404004	90.3249	97	chr 1	6565368	2.80523
						chr 2	11262002	4.812
						chr 3	9486932	4.05355
Aaa female rep 2	12	20049970	17976352	89.6578	96.94	chr 1	6073909	3.37883
						chr 2	10441145	5.80827
						chr 3	8860391	4.92891
Aaa male rep 1	12	22710788	20519786	90.3526	97	chr 1	6298943	3.06969
						chr 2	10854254	5.28965
						chr 3	9169900	4.46881
Aaa male rep 2	12	28312530	25460091	89.9252	97	chr 1	6712529	2.63649
						chr 2	11467960	4.50429
						chr 3	9650387	3.7904
