# Supplementary material for: Alternative patterns of sex chromosome differentiation in Aedes aegypti (L)
Source: BMC Genomics. 2017 Dec 4;18:943. doi: 10.1186/s12864-017-4348-4 (PMC5716240; doi:10.1186/s12864-017-4348-4)
Supplement: Supplementary file 4 — Genes with significant sex-association values common to both populations. Vectorbase number (VBN), transcript, Chr, function, Function_description_Vectorbase. (XLSX 166 kb) [file 12864_2017_4348_MOESM4_ESM.xlsx]

## Sheet: Common
VBN	Chr	function	Function_description_from_vectorbase
AAEL000137	chr1	MIT	Mitochondrial_sodium/hydrogen_exchanger	Mitochondrial_sodium/hydrogen_exchanger
AAEL000346	chr1	MET	spastin
AAEL000367	chr1	DIV	conserved_hypothetical_protein
AAEL001230	chr1	RRTT	myelin_transcription_factor_1,_myt1	myelin_transcription_factor_1,_myt2
AAEL002419	chr1	DIV	sarcolemmal_associated_protein-2,_putative
AAEL002423	chr1	RRTT	conserved_hypothetical_protein
AAEL002903	chr1	DIV	phosphatidylinositol_3-kinase_catalytic_subunit_alpha,_beta,_delta
AAEL002954	chr1	RRTT	forkhead_box_protein_(AaegFOXB2)
AAEL003028	chr1	TRP	histamine-gated_chloride_channel_subunit
AAEL003161	chr1	MET	adenylosuccinate_synthetase
AAEL003197	chr1	UNK	hypothetical_protein
AAEL003613	chr1	RRTT	conserved_hypothetical_protein
AAEL003623	chr1	TRP	Phosphofurin_acidic_cluster_sorting_protein_2
AAEL003630	chr1	DIV	UPF0692_protein_CG33108_OS=Drosophila_melanogaster_GN=CG33108_PE=2_SV=2
AAEL003636	chr1	DIV	hypothetical_protein
AAEL004234	chr1	DIV	CDGSH_iron_sulfur_domain-containing_protein_2_homolog_OS=Drosophila
AAEL004706	chr1	DIV	conserved_hypothetical_protein
AAEL004888	chr1	ReDox	Cytochrome_P450_306a1
AAEL005156	chr1	UNK	hypothetical_protein
AAEL005159	chr1	UNK	latent_nuclear_antigen,_putative
AAEL005160	chr1	TRP	sulphate_transporter
AAEL005162	chr1	MIT	50S_robosomal_protein_L11
AAEL005163	chr1	RRTT	60S_ribosome_subunit_biogenesis_protein_NIP7_homolog
AAEL005169	chr1	MET	carnitine_o-acyltransferase
AAEL005250	chr1	RRTT	t-cell_leukemia_homeobox_protein
AAEL006380	chr1	LIPID_MET	sphingomyelin_phosphodiesterase
AAEL006707	chr1	PROT	Leishmanolysin-like_peptidase
AAEL006708	chr1	RRTT	hedgehog
AAEL006711	chr1	DIV	conserved_hypothetical_protein
AAEL006712	chr1	DIV	serine/threonine_protein_kinase
AAEL006713	chr1	RNA_PROC	U2_snrnp_auxiliary_factor,_small_subunit
AAEL006715	chr1	RRTT	DNA_polymerase_iota
AAEL007825	chr1	RRTT	Mediator_of_RNA_polymerase_II_transcription_subunit_6
AAEL008012	chr1	DIV	hypothetical_protein
AAEL008013	chr1	CSR	odorant_binding_protein
AAEL008233	chr1	UNK	conserved_hypothetical_protein
AAEL008419	chr1	RRTT	conserved_hypothetical_protein
AAEL008426	chr1	RRTT	broad-complex_core-protein
AAEL008431	chr1	DIV	kinase_anchor_protein
AAEL008748	chr1	DIV	hypothetical_protein
AAEL008749	chr1	MET	udp-glucuronosyltransferase
AAEL008750	chr1	UNK	conserved_hypothetical_protein
AAEL008751	chr1	MET	glucosyl/glucuronosyl_transferases
AAEL009449	chr1	CSR	odorant_binding_protein
AAEL010045	chr1	DIV	XAP-5,_putative
AAEL010052	chr1	UNK	conserved_hypothetical_protein
AAEL010298	chr1	RRTT	Homeotic_protein_ultrabithorax
AAEL010791	chr1	DIV	Autophagy-specific_protein,_putative
AAEL010935	chr1	DIV	gamma_glutamyl_transpeptidase,
AAEL011403	chr1	UNK	hypothetical_protein
AAEL011644	chr1	UNK	hypothetical_protein
AAEL011750	chr1	CYT/STR	actin_binding
AAEL011758	chr1	PROTEIN_MOD	peptidyl-prolyl_cis-trans_isomerase_f,_ppif
AAEL011976	chr1	UNK	hypothetical_protein
AAEL012206	chr1	TRP	microtubule-associated_protein_tau
AAEL012207	chr1	DIV	myosin_light_chain_1
AAEL012208	chr1	UNK	hypothetical_protein
AAEL012209	chr1	DIV	E3_ubiquitin-protein_ligase
AAEL012211	chr1	TRP	microfibrillar-associated_protein,_putative
AAEL012212	chr1	DIV	Protein_unc-80_homolog
AAEL012613	chr1	CYT/STR	conserved_hypothetical_protein
AAEL012846	chr1	UNK	hypothetical_protein
AAEL012847	chr1	RRTT	forkhead_box,_sub-group_O,_putative
AAEL012848	chr1	UNK	conserved_hypothetical_protein
AAEL012849	chr1	UNK	hypothetical_protein
AAEL012850	chr1	DIV	conserved_hypothetical_protein
AAEL013018	chr1	CSR	odorant_binding_protein
AAEL013115	chr1	SigT	gpi_inositol_deacylase_pgap1
AAEL013117	chr1	CYT/STR	conserved_hypothetical_protein
AAEL013304	chr1	TRP	UNC93-like_protein
AAEL013766	chr1	CYT/STR	conserved_hypothetical_protein
AAEL013826	chr1	DIV	serine/threonine_protein_kinase_lats
AAEL013831	chr1	ReDox	pyrroline-5-carboxylate_dehydrogenase
AAEL014053	chr1	TRP	vacuolar_proton_ATPases
AAEL014428	chr1	TRP	ABC_transporter
AAEL014522	chr1	UNK	hypothetical_protein
AAEL014954	chr1	UNK	hypothetical_protein
AAEL015248	chr1	PROT	protease_m1_zinc_metalloprotease
AAEL015271	chr1	SigT	rac_GTPase
AAEL015467	chr1	RRTT	segmentation_protein_cap'n'collar
AAEL017227	chr1	CSR	odorant_receptor_
AAEL017321	chr1	UNK	hypothetical_protein
AAEL017421	chr1	RNA_PROC	nucleolar protein 56
AAEL018297	chr1	DIV	Zinc-type RING finger domain
AAEL001298	chr2	UNK	hypothetical_protein

## Sheet: Aaa
Aaa	REFVBN	AVGSNPID	As	Bs	FST	Hexp1	Hexp2	NSNPs
Chr1	AAEL002352	11903463	0.683933	3.6726	0.15699	0.0717475	0.162604	31
Chr1	AAEL018009	13187473	0.0798973	0.446174	0.151876	0.0976609	0.0770905	5
Chr1	AAEL013099	18627010	0.0805509	0.303711	0.209625	0.0384156	0.15984	3
Chr1	AAEL016969	18910490	0.48533	3.80642	0.113084	0.119314	0.113859	32
Chr1	AAEL009718	19611850	1.4177	7.94705	0.151387	0.152729	0.13024	55
Chr1	AAEL013098	21967680	0.445779	1.21808	0.267919	0.110381	0.0486457	15
Chr1	AAEL012965	26329093	0.10746	0.850629	0.112161	0.111299	0.0401384	11
Chr1	AAEL015036	34117180	0.257961	2.11005	0.108936	0.0332906	0.173318	20
Chr1	AAEL009250	41187100	0.629918	5.28503	0.106496	0.21436	0.168968	27
Chr1	AAEL003778	52814590	0.178204	0.969382	0.155286	0.139065	0.177331	6
Chr1	AAEL008466	62337004	1.01143	6.97224	0.126688	0.137261	0.141479	49
Chr1	AAEL012809	68793480	0.535787	0.733546	0.422101	0.056341	0.18308	6
Chr1	AAEL012806	68935832	2.71444	19.2066	0.123828	0.0753198	0.15843	161
Chr1	AAEL012300	69061984	7.17693	55.7386	0.114072	0.0777076	0.14589	493
Chr1	AAEL012292	69086200	3.35591	26.9703	0.11066	0.145619	0.166138	171
Chr1	AAEL012291	69167600	0.650005	4.23946	0.13294	0.121506	0.0809884	41
Chr1	AAEL007905	75129060	0.417015	2.9056	0.125508	0.101578	0.117812	26
Chr1	AAEL004539	76399264	0.812044	2.21764	0.268029	0.260155	0.134652	11
Chr1	AAEL013476	77368072	2.85054	15.1267	0.158564	0.0644563	0.0862134	197
Chr1	AAEL011403	89938991	2.31951	19.6697	0.105484	0.105804	0.118433	172
Chr1	AAEL018233	90608060	2.1496	19.1039	0.101141	0.128573	0.178708	122
Chr1	AAEL005434	94562960	3.17212	21.4453	0.128857	0.171779	0.24115	102
Chr1	AAEL008403	110596120	0.823662	7.26465	0.101834	0.125577	0.107646	61
Chr1	AAEL002443	116161100	1.49269	12.7358	0.104909	0.107948	0.129614	105
Chr1	AAEL006375	118673410	0.79493	3.9135	0.168831	0.0975649	0.039291	56
Chr1	AAEL006380	118698710	0.218209	1.54206	0.123964	0.0335144	0.0159916	61
Chr1	AAEL004234	123439120	0.789943	7.07162	0.100482	0.0975121	0.0896979	74
Chr1	AAEL002903	126786840	2.47259	19.362	0.113242	0.0452268	0.124853	223
Chr1	AAEL001230	133103800	2.3118	18.0271	0.113664	0.0937192	0.114053	170
Chr1	AAEL004693	138123100	2.40658	21.0166	0.102743	0.111985	0.0959784	198
Chr1	AAEL013117	139868500	0.709462	5.77374	0.109431	0.13611	0.161826	38
Chr1	AAEL003028	150443600	0.401072	3.32746	0.107568	0.0891455	0.121326	31
Chr1	AAEL010935	161691510	0.987888	4.69097	0.173959	0.0363398	0.0845348	76
Chr1	AAEL013110	164769400	1.76687	13.4715	0.115949	0.162904	0.10966	97
Chr1	AAEL013115	164801100	2.98803	15.3454	0.162983	0.123866	0.0652381	159
Chr1	AAEL012613	168918300	1.6015	12.2349	0.115745	0.104635	0.106069	114
Chr1	AAEL011750	169953510	0.804947	4.49384	0.151912	0.0698023	0.0416545	79
Chr1	AAEL011758	170107720	0.0920586	0.73637	0.111124	0.0279931	0.0144204	34
Chr1	AAEL011754	170589200	0.320073	1.37457	0.188874	0.0165782	0.0362055	51
Chr1	AAEL014053	170897340	0.760132	4.66928	0.140003	0.0180845	0.0477067	139
Chr1	AAEL008426	171149610	0.712186	5.78195	0.109666	0.0785463	0.064842	79
Chr1	AAEL008424	171539000	0.699929	5.18566	0.118923	0.0384316	0.0341542	140
Chr1	AAEL008431	171600800	0.308541	1.90247	0.139547	0.0329745	0.0705165	36
Chr1	AAEL007822	171706500	0.404137	0.907207	0.308185	0.0112929	0.0394675	35
Chr1	AAEL007825	171772100	0.290301	2.51263	0.103571	0.07713	0.0868886	30
Chr1	AAEL014822	171849130	0.164457	1.30785	0.1117	0.0424668	0.0286779	36
Chr1	AAEL011643	172187200	0.9255	1.95579	0.321211	0.0158846	0.0479532	60
Chr1	AAEL011644	172668940	0.665547	2.84736	0.189457	0.0491325	0.183856	24
Chr1	AAEL014523	172776630	0.429357	2.87778	0.129828	0.0194209	0.0313506	111
Chr1	AAEL014522	172860300	0.685104	1.89883	0.26514	0.0264865	0.0759059	37
Chr1	AAEL005500	172938830	0.897453	2.43034	0.269684	0.0205528	0.058772	60
Chr1	AAEL005507	173230700	0.403786	2.20396	0.154841	0.0251726	0.0339519	73
Chr1	AAEL017437	173476010	0.279276	1.68581	0.142119	0.0249271	0.0362095	54
Chr1	AAEL005508	173546920	0.315015	1.29012	0.196254	0.0383077	0.0627517	25
Chr1	AAEL017331	173940810	0.401931	2.8811	0.122427	0.0450216	0.0702164	49
Chr1	AAEL014760	176411500	0.714724	1.65	0.302244	0.025284	0.072637	33
Chr1	AAEL011832	177057400	0.0945388	0.798476	0.105865	0.036158	0.0558232	17
Chr1	AAEL013402	177608940	0.445829	2.72011	0.14082	0.0269017	0.0441234	75
Chr1	AAEL013655	178279900	0.124707	0.757992	0.141279	0.0363001	0.0148862	29
Chr1	AAEL013304	179087110	0.394023	2.7138	0.126784	0.0290422	0.0418182	75
Chr1	AAEL018127	180053230	0.362549	2.69791	0.118462	0.0241663	0.0283647	101
Chr1	AAEL006950	180305610	0.481365	3.35159	0.125586	0.0379217	0.0366639	88
Chr1	AAEL006958	180529900	0.580379	4.76126	0.108652	0.0262142	0.0226122	191
Chr1	AAEL006944	180727400	1.0711	2.31973	0.31588	0.00965067	0.101293	41
Chr1	AAEL006947	180989900	1.38909	5.73018	0.195117	0.0282238	0.080757	103
Chr1	AAEL006955	181096900	6.79283	18.5242	0.268311	0.02859	0.110959	260
Chr1	AAEL013828	181302700	2.76688	7.4445	0.27096	0.00957867	0.147183	93
Chr1	AAEL013826	181518800	3.53547	10.4761	0.252324	0.0332091	0.129616	126
Chr1	AAEL013825	181554500	3.5429	10.111	0.259479	0.0304472	0.125464	127
Chr1	AAEL004689	181685300	1.43687	4.42129	0.245277	0.0303799	0.0883034	73
Chr1	AAEL017292	181895100	0.797529	1.55878	0.338466	0.0103297	0.142301	20
Chr1	AAEL004700	181915000	2.23573	5.71946	0.28104	0.0277893	0.152866	62
Chr1	AAEL004697	181935800	5.16382	12.5133	0.292119	0.0270571	0.172179	123
Chr1	AAEL004699	181991200	2.19214	8.57732	0.203551	0.0350342	0.0748009	154
Chr1	AAEL004686	182008300	1.81492	4.22053	0.30071	0.0145656	0.0815505	86
Chr1	AAEL014426	182059500	2.24542	8.44791	0.209984	0.0185982	0.0634794	202
Chr1	AAEL014425	182091100	6.15569	15.3124	0.286736	0.0293558	0.136319	181
Chr1	AAEL014427	182144940	0.755395	2.97154	0.202685	0.062008	0.2151	21
Chr1	AAEL014428	182166200	1.17102	6.13756	0.160225	0.0547788	0.0900354	83
Chr1	AAEL010045	182354800	0.540964	3.38571	0.137767	0.0823458	0.123443	33
Chr1	AAEL010048	182360500	1.74369	4.87569	0.263422	0.029479	0.132355	59
Chr1	AAEL010052	182382410	0.924274	6.23855	0.129038	0.135918	0.183043	39
Chr1	AAEL017421	182390200	2.47296	8.83653	0.218662	0.0669735	0.12319	91
Chr1	AAEL010051	182485910	2.44205	7.51234	0.245324	0.0352815	0.130259	89
Chr1	AAEL010044	182515800	1.46736	3.99958	0.268406	0.030927	0.0921592	64
Chr1	AAEL010050	182965340	2.01371	10.3752	0.162541	0.132132	0.160232	70
Chr1	AAEL010047	183125200	3.93238	16.7727	0.189923	0.0888796	0.152723	136
Chr1	AAEL010049	183221210	0.59757	4.20165	0.124514	0.042567	0.0686753	74
Chr1	AAEL017392	183482300	0.721352	5.11426	0.123612	0.00492887	0.148017	66
Chr1	AAEL012209	183499130	2.23829	4.76661	0.319532	0.030665	0.122045	62
Chr1	AAEL012208	183545200	0.281666	1.49053	0.158936	0.0337379	0.0521139	34
Chr1	AAEL012211	183593600	2.67522	7.19357	0.271079	0.0381874	0.144936	77
Chr1	AAEL012212	183628400	15.0225	39.3483	0.276296	0.0236496	0.131461	497
Chr1	AAEL012207	183744540	0.927456	3.11413	0.229478	0.0382429	0.118129	39
Chr1	AAEL012206	183853130	1.06078	5.90591	0.152265	0.0537341	0.0873116	82
Chr1	AAEL015271	183910600	1.11781	2.9235	0.276596	0.0140367	0.11319	45
Chr1	AAEL014954	184078410	0.0873134	0.486315	0.152212	0.115622	0.0774153	5
Chr1	AAEL014953	184099100	0.0855525	0.492424	0.148021	0.0403273	0.152539	5
Chr1	AAEL012847	184314410	2.33023	8.74216	0.210454	0.0290391	0.090733	143
Chr1	AAEL012849	184526400	1.47335	5.67789	0.206027	0.0316604	0.0829706	97
Chr1	AAEL012846	184583500	1.38873	4.13062	0.251611	0.0361124	0.152962	43
Chr1	AAEL012850	184649000	0.759889	3.24568	0.189708	0.0321344	0.0658058	65
Chr1	AAEL012848	184692300	0.264864	1.98764	0.117586	0.0555083	0.0664015	32
Chr1	AAEL003636	184897840	2.01819	6.04234	0.250379	0.0450719	0.163018	57
Chr1	AAEL003613	184918010	0.983615	2.15345	0.313547	0.0195696	0.122092	30
Chr1	AAEL003623	184988800	2.81531	10.9163	0.205024	0.0298482	0.096648	169
Chr1	AAEL003630	185038220	0.501752	2.60107	0.161708	0.0164629	0.0377741	94
Chr1	AAEL017227	185479200	2.64707	5.9249	0.308805	0.0252045	0.227033	46
Chr1	AAEL013766	185615440	1.72389	7.68828	0.183156	0.0352827	0.112708	102
Chr1	AAEL013018	185981900	1.53716	5.7041	0.212278	0.0196384	0.176742	57
Chr1	AAEL009449	186010700	0.878386	3.6348	0.194627	0.0279441	0.154772	39
Chr1	AAEL008012	187139720	0.971017	3.37245	0.223558	0.021976	0.118543	47
Chr1	AAEL008013	187477430	2.16875	6.44318	0.251831	0.0189834	0.219539	53
Chr1	AAEL008233	188932010	1.11464	4.50757	0.198256	0.0472067	0.064539	79
Chr1	AAEL006711	190068800	1.22583	9.24652	0.117054	0.0333896	0.033679	270
Chr1	AAEL006708	190343640	4.33473	5.70678	0.431681	0.0130453	0.156611	66
Chr1	AAEL006707	190534400	2.61642	6.79099	0.278123	0.0173129	0.115749	100
Chr1	AAEL006713	190718800	1.41021	5.10941	0.216302	0.0388676	0.0930551	76
Chr1	AAEL006715	190735830	1.40312	3.15333	0.307942	0.0126717	0.0976012	56
Chr1	AAEL006712	190780630	0.419445	2.15238	0.163092	0.0245179	0.0423882	63
Chr1	AAEL017321	190863130	0.573954	1.73017	0.249098	0.0226121	0.080063	33
Chr1	AAEL000346	191156300	1.7835	3.93389	0.311943	0.0128407	0.115557	60
Chr1	AAEL005162	191367000	1.66442	2.73471	0.378352	0.0212862	0.123652	37
Chr1	AAEL005160	191549320	5.30117	14.7298	0.264649	0.0179488	0.17583	149
Chr1	AAEL005163	191619900	0.886084	2.12582	0.294194	0.0301893	0.159082	22
Chr1	AAEL005169	191663900	4.58383	12.4695	0.268794	0.0324965	0.178067	116
Chr1	AAEL005159	191719300	0.790508	2.3083	0.255101	0.0177882	0.0783909	47
Chr1	AAEL005156	191729300	0.806275	3.80359	0.174902	0.0280346	0.0849948	66
Chr1	AAEL008750	191970100	0.965523	2.28539	0.297001	0.0180717	0.117551	33
Chr1	AAEL008749	191987020	3.57529	11.7528	0.233251	0.0288695	0.161537	121
Chr1	AAEL008751	192013100	3.93109	10.0634	0.280904	0.0194987	0.170048	104
Chr1	AAEL008748	192130330	3.15496	9.47754	0.249749	0.0230852	0.152109	106
Chr1	AAEL000137	194020320	0.940927	6.99636	0.118545	0.0487124	0.0583739	128
Chr1	AAEL008452	194700730	0.913816	5.47912	0.142942	0.0370225	0.0747476	96
Chr1	AAEL008456	194710200	0.984388	7.11004	0.121613	0.0286683	0.0693868	142
Chr1	AAEL007574	196173240	0.180184	1.2009	0.130466	0.0252144	0.0383468	37
Chr1	AAEL008419	196217300	0.408919	1.35584	0.231715	0.02198	0.0443995	40
Chr1	AAEL002423	200238140	0.62012	4.31197	0.125732	0.0682352	0.0773574	58
Chr1	AAEL002419	200363400	1.62302	6.48352	0.200211	0.0832654	0.181661	48
Chr1	AAEL010791	202274700	0.612691	4.28102	0.1252	0.062853	0.0794479	59
Chr1	AAEL006595	203671610	2.01151	12.8464	0.135383	0.102202	0.158928	97
Chr1	AAEL005250	204487000	1.22633	5.67522	0.177689	0.0804651	0.184153	42
Chr1	AAEL006071	207093200	0.338818	1.93031	0.149317	0.0668015	0.122208	20
Chr1	AAEL006063	208796500	0.426739	3.07587	0.121835	0.0704722	0.0801219	40
Chr1	AAEL007647	211835800	0.461561	3.26906	0.123722	0.0786029	0.134794	30
Chr1	AAEL010908	212570000	3.10238	13.089	0.191607	0.114585	0.148943	98
Chr1	AAEL003197	214634040	0.0806788	0.609242	0.116939	0.264914	0.132786	3
Chr1	AAEL003161	217657800	1.90705	15.7644	0.107917	0.0876003	0.130767	142
Chr1	AAEL009314	225011400	1.01478	8.23491	0.109709	0.05098	0.0780362	125
Chr1	AAEL005805	227060600	0.509085	3.78141	0.118654	0.0655392	0.134603	37
Chr1	AAEL015248	227288100	1.41534	4.43842	0.241783	0.137568	0.150476	31
Chr1	AAEL011668	236636200	0.224779	1.40135	0.13823	0.0419626	0.102475	19
Chr1	AAEL010516	270089500	1.7506	12.9599	0.119004	0.0951398	0.0498904	175
Chr1	AAEL002954	288982100	0.365037	2.14017	0.145711	0.118864	0.0633604	23
Chr1	AAEL007333	300678500	0.207321	1.50825	0.120847	0.0485097	0.0253317	40
Chr1	AAEL014263	300831900	0.218545	0.902853	0.194886	0.436811	0.447232	2
Chr1	AAEL014601	311017000	1.20857	6.6522	0.153746	0.0955979	0.121879	60
Chr1	AAEL012566	317159600	1.72812	12.1088	0.124892	0.066653	0.131082	120
Chr1	AAEL012579	317175640	1.75918	14.553	0.107845	0.0497552	0.153205	141
Chr1	AAEL011976	318062600	0.546943	3.06334	0.151496	0.0637838	0.150477	28
Chr1	AAEL004888	321590100	1.97968	14.5037	0.120101	0.106625	0.175104	102
Chr1	AAEL018297	324689500	2.31354	18.7092	0.110049	0.0838973	0.133053	169
Chr1	AAEL015467	327685310	0.786306	7.05616	0.100263	0.105649	0.112693	65
Chr1	AAEL013831	343384300	0.20915	1.84086	0.102024	0.188467	0.111951	12
Chr1	AAEL010298	344244200	0.241925	1.45972	0.142172	0.0518922	0.0539822	27
Chr1	AAEL011755	170594830	0.443177	2.73177	0.139586	0.0186325	0.0376816	95
Chr1	AAEL004706	182008700	0.347027	1.05495	0.247527	0.00851326	0.0458689	38
Chr1	AAEL000367	191155910	0.466619	1.28184	0.266873	0.0102087	0.0682376	32
Chr1	AAEL009984	201035400	0.582669	4.50517	0.114522	0.0928762	0.0871775	49
Chr1	AAEL009914	233511500	0.648721	4.73785	0.120433	0.100588	0.125712	41
Chr1	AAEL002977	289246620	0.28423	2.43756	0.104428	0.15168	0.129117	17
Chr2	AAEL011481	4648947	1.07448	8.47149	0.112558	0.0298959	0.123812	108
Chr2	AAEL000984	9998206	3.06686	22.2022	0.121368	0.0917753	0.121335	206
Chr2	AAEL002723	13740882	0.894185	7.02865	0.112862	0.0804908	0.0937473	79
Chr2	AAEL002728	13761120	2.84997	17.9502	0.137017	0.135513	0.162848	119
Chr2	AAEL003479	15241360	1.54146	12.7729	0.107686	0.107446	0.21354	78
Chr2	AAEL008489	19315080	1.05119	8.71761	0.107607	0.228088	0.221391	38
Chr2	AAEL008471	19771342	2.52603	19.1414	0.116582	0.0505876	0.0919435	263
Chr2	AAEL001596	22881732	1.9496	15.8154	0.109744	0.147665	0.168779	99
Chr2	AAEL011592	27684870	1.53889	7.20414	0.176014	0.20927	0.126637	42
Chr2	AAEL002252	32119580	0.537903	3.03404	0.150591	0.180599	0.0777336	23
Chr2	AAEL005894	68999640	2.14499	14.5633	0.128379	0.127523	0.164424	98
Chr2	AAEL001705	88211904	1.6649	12.983	0.113662	0.143574	0.11343	99
Chr2	AAEL001675	88239050	5.10455	42.9163	0.106299	0.107422	0.123009	365
Chr2	AAEL012221	99782170	0.266464	2.13837	0.110803	0.123332	0.097088	19
Chr2	AAEL012970	113475200	0.565704	4.62508	0.108982	0.23891	0.206391	21
Chr2	AAEL011003	117211300	1.36804	7.83729	0.148614	0.105344	0.117144	69
Chr2	AAEL010021	121989000	1.92795	15.7768	0.108894	0.107601	0.159068	116
Chr2	AAEL009441	123756910	0.271821	2.21456	0.109324	0.0904733	0.0590733	29
Chr2	AAEL009226	126159900	0.302494	2.5825	0.104851	0.0575019	0.153829	24
Chr2	AAEL000313	142022300	1.44621	10.7883	0.118207	0.0966684	0.123608	96
Chr2	AAEL012978	142314400	0.721245	5.89991	0.10893	0.0871755	0.105416	60
Chr2	AAEL008885	145220920	2.25358	19.9356	0.101562	0.151547	0.21676	106
Chr2	AAEL005995	158889200	0.920765	2.9298	0.239125	0.351277	0.222475	10
Chr2	AAEL000579	173693900	0.737572	6.14824	0.107115	0.163574	0.1231	42
Chr2	AAEL015154	184163820	0.0680516	0.531322	0.113538	0.0633585	0.0522531	9
Chr2	AAEL001081	188416700	0.17624	0.58321	0.232063	0.0320208	0.0314302	18
Chr2	AAEL010399	189060800	0.479863	2.57244	0.157214	0.0361755	0.116485	33
Chr2	AAEL014029	189174800	0.83551	5.40949	0.133789	0.171841	0.169888	31
Chr2	AAEL014879	192377440	0.177907	1.45272	0.109103	0.0720962	0.0572182	22
Chr2	AAEL014620	195870510	0.355681	3.17395	0.10077	0.0711779	0.0462932	53
Chr2	AAEL014510	203012700	0.189507	1.43163	0.116898	0.0180506	0.0193308	75
Chr2	AAEL002324	210056830	0.649595	5.7824	0.100994	0.15382	0.0978214	45
Chr2	AAEL005115	211471240	0.67025	5.99346	0.100582	0.080343	0.053059	88
Chr2	AAEL013211	226699310	1.21466	8.0942	0.130484	0.0814116	0.0927767	91
Chr2	AAEL013500	246580410	0.793988	6.48762	0.10904	0.0810748	0.141818	57
Chr2	AAEL014525	248778910	0.0798171	0.542728	0.128211	0.0603553	0.0724999	8
Chr2	AAEL012159	253720000	0.216788	1.09299	0.165514	0.0771716	0.0874783	13
Chr2	AAEL001363	254574540	0.16325	1.00776	0.139409	0.0809285	0.116425	10
Chr2	AAEL001377	255848040	0.230176	1.60656	0.125318	0.0716453	0.0651469	23
Chr2	AAEL001390	255880410	0.399433	2.69359	0.12914	0.0600594	0.0571617	45
Chr2	AAEL015468	282012700	0.773603	0.217568	0.780494	0.0506775	0.0558399	4
Chr2	AAEL007561	298420100	0.066706	0.315494	0.174532	0.0210955	0.102473	5
Chr2	AAEL010139	315302600	0.919455	7.22072	0.112953	0.144549	0.0872988	61
Chr2	AAEL010150	315437100	0.74754	5.54907	0.118721	0.178194	0.0745252	43
Chr2	AAEL000631	336537340	0.811543	6.78035	0.106896	0.10608	0.0579582	81
Chr2	AAEL000603	336643740	1.70203	14.1774	0.107185	0.155084	0.111923	104
Chr2	AAEL005286	337494520	2.09954	12.7771	0.14113	0.119096	0.122236	104
Chr2	AAEL005447	347660830	0.0180322	0.154688	0.104401	0.0317377	0.271194	1
Chr2	AAEL001641	350409630	4.00376	20.0116	0.166716	0.193352	0.198743	100
Chr2	AAEL018230	352982400	2.2245	18.9521	0.105045	0.132627	0.0885064	168
Chr2	AAEL007273	363630230	0.319709	1.61604	0.16516	0.0759444	0.0998745	18
Chr2	AAEL017235	363660000	0.150305	0.857755	0.149103	0.136953	0.0730187	8
Chr2	AAEL012283	392046940	1.13817	10.0163	0.102038	0.133711	0.160636	67
Chr2	AAEL011496	396835510	0.43879	3.7962	0.103611	0.19418	0.143739	22
Chr2	AAEL005700	397518600	2.97595	23.6718	0.111678	0.214735	0.16566	122
Chr2	AAEL002086	428274700	0.347284	1.7802	0.163237	0.0652455	0.0436991	32
Chr2	AAEL006289	434631200	1.11478	7.16972	0.134562	0.112087	0.0829231	72
Chr2	AAEL014754	438245310	0.0723169	0.449189	0.138669	0.062774	0.113158	5
Chr2	AAEL012553	439787420	1.75724	11.2727	0.134862	0.0426444	0.0777736	184
Chr2	AAEL001796	452363320	2.00037	18.0004	0.100015	0.12743	0.134033	135
Chr2	AAEL009761	474186200	1.01088	8.70159	0.10408	0.0468374	0.10976	109
Chr2	AAEL001199	489825800	2.87758	20.9122	0.120959	0.159958	0.178012	122
Chr2	AAEL001211	489842800	2.6204	12.3433	0.175118	0.198827	0.158548	69
Chr2	AAEL010043	495883320	0.721665	5.82102	0.110301	0.0451192	0.0636398	105
Chr2	AAEL006450	517766500	1.76247	9.14456	0.16159	0.042061	0.137074	100
Chr2	AAEL001316	526000030	0.785219	6.37402	0.109679	0.101422	0.0404572	88
Chr2	AAEL000689	536039520	1.69414	12.7269	0.117477	0.110725	0.134237	102
Chr2	AAEL006509	546407930	0.622305	5.17416	0.107359	0.0990762	0.1827	36
Chr2	AAEL001577	22687514	2.07504	17.8392	0.104199	0.152161	0.1102	134
Chr2	AAEL013503	246378640	0.681602	5.54414	0.109481	0.0745142	0.100603	62
Chr2	AAEL003693	369619840	0.19674	1.6827	0.10468	0.0705821	0.0357178	31
Chr2	AAEL001907	467286110	0.0854241	0.667567	0.113446	0.0690759	0.061656	10
Chr2	AAEL001298	520948600	0.188341	0.886365	0.175249	0.164019	0.12528	6
Chr2	AAEL000681	536000510	0.138179	1.13048	0.108918	0.0642116	0.0587806	18
Chr2	AAEL014496	542329800	0.114332	0.616402	0.156462	0.0955133	0.105673	6
Chr3	AAEL009379	8306052	0.0854594	0.674535	0.112447	0.0448531	0.143856	7
Chr3	AAEL010397	13678200	1.29048	9.02831	0.125061	0.0961212	0.129513	79
Chr3	AAEL008188	53059000	0.48016	3.70835	0.114638	0.108658	0.104936	34
Chr3	AAEL006146	68403010	0.805349	5.24908	0.133018	0.116461	0.0978731	48
Chr3	AAEL011234	70819400	1.51592	12.4857	0.108267	0.116697	0.0580086	140
Chr3	AAEL003387	80295100	2.85563	13.4949	0.174651	0.0703917	0.131738	131
Chr3	AAEL003376	80347311	0.625209	1.96195	0.241659	0.0486331	0.105068	25
Chr3	AAEL003363	80404420	1.95047	11.8828	0.140999	0.0939249	0.194229	81
Chr3	AAEL003379	81480023	0.981176	6.73056	0.127232	0.0477194	0.0942376	93
Chr3	AAEL003867	84988540	2.45742	20.2032	0.108444	0.220063	0.207689	93
Chr3	AAEL008222	87861170	2.54887	17.2958	0.128441	0.16005	0.095716	133
Chr3	AAEL000216	109800000	2.14509	14.1981	0.131253	0.218131	0.0942801	89
Chr3	AAEL014368	111220200	0.832509	6.0867	0.120319	0.126919	0.180521	39
Chr3	AAEL005706	115824600	1.98593	15.799	0.111664	0.0687588	0.117653	166
Chr3	AAEL007523	127365200	2.22497	15.3281	0.126756	0.139126	0.109683	121
Chr3	AAEL009102	135194320	4.9659	41.5932	0.106658	0.115368	0.129242	333
Chr3	AAEL009090	135797640	0.963241	8.00291	0.107431	0.14629	0.149507	53
Chr3	AAEL011947	136848600	4.59891	36.7092	0.111332	0.195294	0.159625	203
Chr3	AAEL005935	138765300	4.9816	20.5561	0.195068	0.148528	0.204592	114
Chr3	AAEL009707	155451340	0.233508	2.03617	0.102881	0.291078	0.278565	7
Chr3	AAEL010950	167344310	0.221964	1.87447	0.105877	0.136169	0.146204	13
Chr3	AAEL002134	178385720	0.239042	1.02139	0.18965	0.0214336	0.035719	35
Chr3	AAEL009032	192772000	0.477437	3.45797	0.121318	0.0364243	0.051522	77
Chr3	AAEL006929	194815400	0.282373	2.3004	0.109329	0.0233827	0.0481243	63
Chr3	AAEL009270	199201800	0.0733472	0.57557	0.11303	0.100373	0.0874872	6
Chr3	AAEL006465	216269800	0.822078	6.40547	0.113742	0.033664	0.0882916	103
Chr3	AAEL011166	225589100	3.01827	26.4475	0.102433	0.119211	0.156383	188
Chr3	AAEL001537	263617500	0.291068	2.53219	0.103097	0.0425874	0.0914359	37
Chr3	AAEL012337	284781910	0.708177	5.06231	0.122724	0.0754263	0.0323311	92
Chr3	AAEL012410	294745310	3.22754	25.9174	0.110741	0.105955	0.139322	207
Chr3	AAEL014895	295829340	0.59128	4.24517	0.122255	0.193766	0.152648	24
Chr3	AAEL014152	297752440	2.6801	19.6269	0.120146	0.120154	0.151366	144
Chr3	AAEL007929	302313720	0.203029	1.1206	0.153389	0.0371372	0.0336534	31
Chr3	AAEL014160	312291800	0.328264	1.32639	0.198389	0.0582433	0.0379642	27
Chr3	AAEL006105	320344700	1.06863	9.42081	0.101877	0.0882857	0.151356	77
Chr3	AAEL006099	320894200	0.132761	0.861443	0.133535	0.262847	0.299484	3
Chr3	AAEL013598	331267300	0.130143	0.258615	0.334767	0.232403	0.0208239	2
Chr3	AAEL011840	342137700	0.841211	6.12322	0.120787	0.0652027	0.0479236	106
Chr3	AAEL017360	351745700	0.545869	4.05165	0.118731	0.0932519	0.110196	39
Chr3	AAEL011908	359937500	0.159121	1.37676	0.103602	0.107193	0.117487	12
Chr3	AAEL003444	371470330	2.01518	17.8117	0.101639	0.192592	0.186644	92
Chr3	AAEL003439	371482430	2.29035	11.4946	0.166149	0.140301	0.141078	80
Chr3	AAEL010361	394108640	1.65591	14.4054	0.1031	0.141092	0.194781	84
Chr3	AAEL010357	394222500	2.01101	15.7607	0.113157	0.085917	0.108556	159
Chr3	AAEL010363	394249400	0.594176	3.0135	0.164698	0.310735	0.229831	11
Chr3	AAEL002296	395845110	1.14738	10.2974	0.100254	0.0553143	0.117727	117
Chr3	AAEL002293	395859600	0.218196	1.7926	0.108512	0.0379846	0.0920345	27
Chr3	AAEL002290	397578520	2.96064	23.5191	0.111808	0.145278	0.0877699	198
Chr3	AAEL002282	397668200	1.93131	13.6936	0.123604	0.109463	0.142079	107
Chr3	AAEL002302	397695040	1.58608	11.1857	0.124187	0.138131	0.141808	79
Chr3	AAEL006981	397756900	1.23957	3.52527	0.26015	0.0490672	0.0460248	73
Chr3	AAEL007885	402850300	0.48139	3.50816	0.120663	0.0852316	0.086595	40
Chr3	AAEL000529	410682110	0.11082	0.949771	0.104489	0.0219524	0.184711	9
Chr3	AAEL003360	80347384	1.0124	3.42385	0.228211	0.0735793	0.142725	31
Chr3	AAEL003365	80405690	1.60748	10.5774	0.131924	0.0606984	0.13634	106
Chr3	AAEL008581	197244500	0.100703	0.653545	0.133514	0.110544	0.031662	9
Chr3	AAEL012132	306795400	0.0490204	0.40282	0.108491	0.130178	0.26425	2
Chr3	AAEL012296	394249400	0.594176	3.0135	0.164698	0.310735	0.229831	11

## Sheet: SenAae
SenAae	REFVBN	AVGSNPID	As	Bs	FST	Hexp1	Hexp2	NSNPs
Chr1	AAEL012189	24308263	1.75161	10.3793	0.144392	0.0929956	0.102493	104
Chr1	AAEL012191	24341410	0.396871	2.97521	0.117693	0.093857	0.11429	28
Chr1	AAEL009468	65683810	0.889615	7.77678	0.102651	0.128586	0.134105	58
Chr1	AAEL002046	67261450	5.48735	33.5931	0.140411	0.152707	0.14566	221
Chr1	AAEL009021	68608540	1.8666	12.3324	0.13146	0.132939	0.223235	68
Chr1	AAEL012814	68775183	2.41782	12.8916	0.157931	0.191188	0.146634	75
Chr1	AAEL014504	70251480	1.36058	7.93619	0.14635	0.0932912	0.113989	75
Chr1	AAEL013803	71467304	1.05706	5.53614	0.160326	0.141874	0.0994138	45
Chr1	AAEL015256	71893900	0.0151586	0.116697	0.114963	0.228532	0	1
Chr1	AAEL008089	72394200	5.81985	49.1742	0.105827	0.133126	0.140726	355
Chr1	AAEL007949	73701420	1.27194	11.4283	0.100151	0.087613	0.152934	94
Chr1	AAEL004217	74231863	2.6887	19.5146	0.121094	0.13475	0.113974	154
Chr1	AAEL008533	75886160	1.01218	5.46352	0.156305	0.0798704	0.0609111	76
Chr1	AAEL008538	75976391	0.742895	5.99843	0.1102	0.0772621	0.106407	64
Chr1	AAEL013683	76713180	3.45535	27.8716	0.1103	0.103339	0.151356	217
Chr1	AAEL008923	77892311	3.27983	26.2312	0.111139	0.246131	0.243455	106
Chr1	AAEL015393	78525900	3.50799	25.1077	0.12259	0.17251	0.163318	148
Chr1	AAEL011185	79643370	2.27766	15.8994	0.125304	0.129392	0.179463	101
Chr1	AAEL009777	80300080	1.91656	15.4498	0.11036	0.0929579	0.14575	127
Chr1	AAEL007477	81165200	1.26524	9.12594	0.121761	0.125098	0.072819	91
Chr1	AAEL003591	82870320	2.1786	12.0231	0.153404	0.140995	0.161086	78
Chr1	AAEL007754	84886151	0.710005	6.35203	0.100538	0.0793539	0.0846313	76
Chr1	AAEL007759	85170450	16.3202	123.989	0.116316	0.176123	0.168167	709
Chr1	AAEL007750	85563672	3.83649	26.8824	0.12489	0.18801	0.277648	114
Chr1	AAEL007752	85712671	1.66246	14.2283	0.104618	0.134869	0.167576	93
Chr1	AAEL007762	85719370	10.8018	73.237	0.128534	0.201666	0.178533	379
Chr1	AAEL014251	86357530	0.851571	7.40525	0.103136	0.108812	0.0872368	74
Chr1	AAEL014248	86402871	4.62035	38.7593	0.10651	0.165084	0.1744	226
Chr1	AAEL014249	86471780	5.45633	47.0705	0.103877	0.15913	0.144864	304
Chr1	AAEL014250	86493780	2.52921	17.3905	0.12697	0.148158	0.168726	109
Chr1	AAEL011024	87680583	4.69326	36.1345	0.114953	0.191985	0.204397	180
Chr1	AAEL008016	89599864	4.18761	35.1374	0.106487	0.157865	0.177817	208
Chr1	AAEL011403	89939120	2.52184	21.5411	0.104802	0.0789097	0.088752	252
Chr1	AAEL017005	93964340	2.05431	13.6283	0.130993	0.117504	0.118797	113
Chr1	AAEL005440	94628040	3.49287	21.8977	0.137566	0.105161	0.106578	203
Chr1	AAEL005437	94781551	12.5624	104.214	0.107577	0.166841	0.190972	574
Chr1	AAEL005444	94830752	3.682	15.4533	0.192419	0.139233	0.140151	110
Chr1	AAEL005433	95142424	2.17502	19.4408	0.100622	0.140471	0.135536	138
Chr1	AAEL008946	95367143	1.72562	9.41718	0.154864	0.0741044	0.0697366	130
Chr1	AAEL008951	95554560	2.48837	16.9403	0.128077	0.106387	0.0997452	161
Chr1	AAEL008960	95774272	3.44162	30.3608	0.101816	0.102024	0.100341	295
Chr1	AAEL008958	95810504	2.67293	19.2715	0.121804	0.11339	0.12776	157
Chr1	AAEL008954	96017980	3.55177	25.5605	0.122002	0.112409	0.107616	229
Chr1	AAEL008948	96187610	7.48928	46.977	0.137503	0.133253	0.176411	298
Chr1	AAEL008346	97401360	1.17439	8.90258	0.116542	0.0724767	0.116598	93
Chr1	AAEL006824	97752440	5.93172	39.3863	0.130891	0.16872	0.202008	211
Chr1	AAEL014274	98929144	2.5805	17.1245	0.130956	0.132749	0.126022	130
Chr1	AAEL009251	99381300	5.84177	25.7443	0.184948	0.102472	0.134854	213
Chr1	AAEL000626	100063510	1.54078	9.7501	0.136462	0.161458	0.19991	53
Chr1	AAEL018349	100142100	2.80404	19.4398	0.126059	0.136605	0.178152	124
Chr1	AAEL002930	101285600	1.39025	9.05393	0.133112	0.0887362	0.0725272	110
Chr1	AAEL017568	101467200	0.784966	4.47104	0.149347	0.0482038	0.0908917	63
Chr1	AAEL002947	101585200	6.04725	29.5337	0.169958	0.135483	0.132023	217
Chr1	AAEL002933	101612130	0.531465	4.37035	0.108422	0.135313	0.0684649	42
Chr1	AAEL002932	101897310	3.139	22.043	0.124653	0.141577	0.178467	136
Chr1	AAEL002946	103710210	2.85585	22.3292	0.113395	0.157359	0.140671	148
Chr1	AAEL002939	103870400	0.133695	1.04341	0.113579	0.0628838	0.107396	12
Chr1	AAEL002937	103937000	0.946727	8.25741	0.102859	0.0915888	0.101727	84
Chr1	AAEL002536	104417020	4.76646	39.3624	0.108012	0.110477	0.10447	361
Chr1	AAEL002524	104751000	1.73188	9.63226	0.152399	0.135693	0.144571	68
Chr1	AAEL002538	105137510	6.59787	41.8421	0.136207	0.1139	0.128836	338
Chr1	AAEL002506	105160510	10.0461	74.6187	0.118658	0.183386	0.167957	419
Chr1	AAEL002518	105879400	2.24163	15.8734	0.123744	0.110424	0.0828027	161
Chr1	AAEL002511	106008620	6.15614	47.8108	0.114072	0.158671	0.0993027	365
Chr1	AAEL017504	106253600	1.22127	3.56159	0.255343	0.174651	0.133231	23
Chr1	AAEL002531	106422400	3.22918	27.8142	0.104021	0.148414	0.103852	216
Chr1	AAEL002508	106437940	2.02474	17.179	0.105434	0.154528	0.121478	122
Chr1	AAEL002510	106478400	4.50958	33.2147	0.119541	0.182806	0.199561	171
Chr1	AAEL002533	106528900	4.25244	31.9117	0.117587	0.172291	0.172798	182
Chr1	AAEL002499	107295200	3.07956	22.8533	0.118751	0.102226	0.101475	220
Chr1	AAEL002515	107302500	4.77802	26.1085	0.154696	0.171821	0.160651	155
Chr1	AAEL002516	107475200	0.647944	5.60678	0.103593	0.0703195	0.0573543	86
Chr1	AAEL015326	107695840	1.75611	15.4232	0.102223	0.148752	0.144647	104
Chr1	AAEL012936	107790600	1.23548	6.76296	0.154465	0.0972767	0.104181	66
Chr1	AAEL012931	107822500	1.51001	12.2317	0.109885	0.102083	0.0741287	136
Chr1	AAEL012940	107856100	0.867174	5.32672	0.140005	0.0831628	0.134515	48
Chr1	AAEL017256	108330000	0.425605	3.33431	0.113195	0.142634	0.108552	26
Chr1	AAEL009871	108345900	7.32093	51.901	0.123619	0.153512	0.142157	345
Chr1	AAEL009877	108519300	8.84032	41.8861	0.174274	0.192985	0.183166	220
Chr1	AAEL009868	108725430	2.692	21.1975	0.112685	0.114492	0.135047	168
Chr1	AAEL009874	109232200	0.293811	2.6007	0.101506	0.0488399	0.0436929	57
Chr1	AAEL009647	109384600	1.53816	7.40294	0.172033	0.0927433	0.111241	73
Chr1	AAEL009653	109414830	0.772378	6.47142	0.106626	0.128555	0.0823961	61
Chr1	AAEL012711	109492940	2.42102	14.8581	0.140112	0.068488	0.111155	162
Chr1	AAEL012713	109565820	0.988901	5.64723	0.149018	0.0693195	0.0689199	80
Chr1	AAEL012712	109588240	1.4366	9.592	0.130262	0.0776164	0.087176	114
Chr1	AAEL012709	109595040	3.60642	25.9801	0.121894	0.0845069	0.0963081	282
Chr1	AAEL012705	109627230	1.91985	9.233	0.17214	0.077607	0.0898626	108
Chr1	AAEL012715	109639210	2.84246	11.9867	0.191681	0.264912	0.262366	45
Chr1	AAEL012710	109647420	1.7132	9.69591	0.150161	0.0944948	0.0956462	102
Chr1	AAEL012708	109959500	1.42745	7.24327	0.164629	0.123963	0.0758216	71
Chr1	AAEL008410	110135000	2.71574	13.7319	0.165114	0.13662	0.115867	107
Chr1	AAEL008401	110330210	1.3723	9.85289	0.122252	0.105769	0.135917	80
Chr1	AAEL008397	110384030	1.50739	9.80091	0.133299	0.113727	0.112079	85
Chr1	AAEL008405	110522720	0.196995	0.980812	0.167256	0.059179	0.0419134	19
Chr1	AAEL008404	110662700	1.88771	13.5755	0.122078	0.159178	0.126718	93
Chr1	AAEL008412	110671600	3.20859	18.4748	0.147974	0.0855618	0.106087	190
Chr1	AAEL011365	111999900	1.52857	13.1127	0.104402	0.1402	0.175771	82
Chr1	AAEL012089	112425400	0.780371	4.04334	0.161778	0.113835	0.119113	34
Chr1	AAEL012088	112572440	9.60985	54.206	0.150587	0.189819	0.162528	303
Chr1	AAEL012090	112787100	6.45723	19.5943	0.247863	0.114675	0.159487	140
Chr1	AAEL008316	113370410	0.958953	7.5641	0.112513	0.074919	0.107976	81
Chr1	AAEL008309	113374900	2.42535	11.0055	0.180581	0.11721	0.16642	76
Chr1	AAEL008311	113381320	2.29225	18.4034	0.11076	0.122447	0.122832	147
Chr1	AAEL008318	113662600	8.25266	59.3068	0.122154	0.148858	0.17031	365
Chr1	AAEL008308	113970020	2.39014	9.93034	0.193997	0.170715	0.099381	72
Chr1	AAEL008313	113978840	2.5071	14.1988	0.150073	0.0901543	0.186529	101
Chr1	AAEL008312	114094430	3.15393	14.8267	0.175407	0.186506	0.212089	73
Chr1	AAEL018339	114480540	7.88787	65.4679	0.107529	0.149243	0.101876	514
Chr1	AAEL009480	114625010	3.67726	12.4911	0.227435	0.112078	0.128786	104
Chr1	AAEL009483	114684620	2.12944	8.69768	0.196676	0.152818	0.140854	58
Chr1	AAEL009493	114693510	2.30573	15.4262	0.130032	0.13469	0.144202	109
Chr1	AAEL009490	114834330	8.23287	72.8564	0.101528	0.140883	0.146634	499
Chr1	AAEL009482	114873040	8.8932	71.7039	0.110341	0.170714	0.167002	417
Chr1	AAEL009486	115161000	5.22669	29.4796	0.150598	0.168376	0.106742	211
Chr1	AAEL009474	115259440	0.894518	7.83372	0.102485	0.113005	0.124326	65
Chr1	AAEL009487	115270600	3.5702	23.234	0.133196	0.108339	0.13502	187
Chr1	AAEL009478	115351500	5.00436	16.9294	0.228158	0.0978825	0.179404	121
Chr1	AAEL009484	115405600	0.912826	7.70623	0.105908	0.08486	0.0604187	104
Chr1	AAEL017115	115545900	5.15035	30.2427	0.145519	0.109987	0.100047	282
Chr1	AAEL009479	115627500	2.31846	12.016	0.161741	0.0670614	0.0967618	145
Chr1	AAEL010565	115726100	2.94599	21.6578	0.119737	0.0907631	0.0848935	243
Chr1	AAEL002455	115813200	6.40571	41.063	0.134946	0.099658	0.126254	357
Chr1	AAEL002436	116014400	0.962395	6.96826	0.121351	0.0775582	0.0930381	80
Chr1	AAEL017562	116053940	1.62355	9.74302	0.142835	0.0915065	0.107974	96
Chr1	AAEL002435	116094930	4.02157	32.2514	0.110869	0.095334	0.081673	357
Chr1	AAEL002453	116143300	0.675486	5.4723	0.109875	0.0872371	0.0501713	78
Chr1	AAEL002444	116185040	3.31374	29.7466	0.100233	0.121878	0.137953	226
Chr1	AAEL002454	116199430	1.27775	6.76758	0.158819	0.132162	0.0963412	58
Chr1	AAEL002448	116235440	0.277488	1.64923	0.144021	0.142704	0.105738	13
Chr1	AAEL002460	116714600	2.41026	14.132	0.145703	0.087533	0.146241	119
Chr1	AAEL006363	118343310	5.34434	36.3681	0.128124	0.131927	0.166708	240
Chr1	AAEL006384	118511110	2.62065	10.3758	0.201644	0.102451	0.107094	97
Chr1	AAEL006378	118526500	4.56374	15.3264	0.229447	0.154951	0.170711	93
Chr1	AAEL006368	118527700	1.82132	13.3841	0.119782	0.0785805	0.0863205	159
Chr1	AAEL006365	118564230	2.69506	14.5411	0.156361	0.0833564	0.0878836	169
Chr1	AAEL006376	118571000	1.20842	8.85457	0.120086	0.0637994	0.142632	84
Chr1	AAEL006382	118584700	5.01448	22.9905	0.179057	0.197377	0.189868	117
Chr1	AAEL006383	118602940	1.74218	9.83915	0.15043	0.103366	0.108375	91
Chr1	AAEL006380	118699630	3.00963	17.4907	0.146809	0.0703983	0.0935326	209
Chr1	AAEL006367	119035800	1.60245	11.7056	0.120413	0.0928169	0.06468	146
Chr1	AAEL006370	119053830	2.82638	24.1644	0.104717	0.127255	0.146401	173
Chr1	AAEL015102	119272900	0.506425	1.14197	0.307223	0.350192	0.506337	3
Chr1	AAEL015104	119279400	1.82986	7.83665	0.189299	0.0484502	0.0949792	107
Chr1	AAEL015103	119287310	0.825735	4.54566	0.153728	0.104483	0.129778	38
Chr1	AAEL015105	119298600	1.09981	7.13342	0.133582	0.111419	0.129437	58
Chr1	AAEL002178	119490900	3.18508	19.4804	0.140526	0.0845006	0.101447	206
Chr1	AAEL002171	119912400	7.54823	60.6558	0.110671	0.117771	0.115635	510
Chr1	AAEL002160	120199910	4.8206	31.9664	0.131041	0.111724	0.111304	281
Chr1	AAEL002136	120452000	0.782068	5.80193	0.118783	0.0838246	0.0718207	73
Chr1	AAEL013845	121719210	3.58874	19.1146	0.158071	0.152793	0.135168	130
Chr1	AAEL006559	121789320	5.61504	33.8396	0.142317	0.158425	0.167427	206
Chr1	AAEL011824	122558310	8.77315	42.5579	0.170913	0.185002	0.161802	242
Chr1	AAEL011823	122587600	2.14395	9.85896	0.178619	0.0600807	0.0669498	152
Chr1	AAEL004233	122820520	2.58736	14.9212	0.147777	0.110328	0.0993038	140
Chr1	AAEL004231	123007200	4.21452	28.3627	0.12937	0.138777	0.143486	197
Chr1	AAEL004237	123057320	6.81512	37.1553	0.154993	0.117684	0.13837	286
Chr1	AAEL004228	123081440	5.80391	35.5071	0.140493	0.117776	0.121989	292
Chr1	AAEL004239	123100120	1.48035	6.03169	0.197063	0.0914034	0.0824989	68
Chr1	AAEL004236	123140120	6.60162	34.0684	0.162322	0.117748	0.118439	283
Chr1	AAEL004234	123437430	3.52512	18.8697	0.157408	0.198205	0.191027	95
Chr1	AAEL004230	123475100	3.82035	16.1134	0.191652	0.149239	0.137798	110
Chr1	AAEL017284	123525430	0.133044	0.530593	0.200477	0.0775213	0.0523634	8
Chr1	AAEL004227	123684800	47.217	83.8756	0.360181	0.115349	0.164058	595
Chr1	AAEL004241	123850800	1.62197	6.86255	0.191168	0.0585252	0.0978022	86
Chr1	AAEL004242	123880800	1.71489	10.2593	0.143216	0.131339	0.110816	83
Chr1	AAEL004244	123923300	6.56996	21.1841	0.236721	0.114973	0.155072	154
Chr1	AAEL005497	124338500	0.486928	4.21665	0.103523	0.0760042	0.116033	43
Chr1	AAEL004245	124594440	1.72556	6.658	0.205827	0.103779	0.103182	63
Chr1	AAEL002889	126076000	1.35678	7.07533	0.160906	0.099996	0.147872	56
Chr1	AAEL002896	126416120	6.86078	49.1229	0.12255	0.0951665	0.0942646	509
Chr1	AAEL002916	126460800	1.45362	10.0198	0.126694	0.101542	0.111797	92
Chr1	AAEL002888	126658100	2.62072	15.2378	0.146749	0.107152	0.0782107	161
Chr1	AAEL002910	126691440	3.39631	24.397	0.122199	0.106155	0.0913114	242
Chr1	AAEL002903	126787200	6.47931	24.6767	0.207963	0.0811311	0.0781109	305
Chr1	AAEL002917	127036000	1.09601	4.68919	0.18945	0.0403438	0.0543368	97
Chr1	AAEL002906	127176230	1.92048	16.0254	0.107016	0.0707693	0.0585826	243
Chr1	AAEL002892	127201700	7.58519	25.915	0.226422	0.0984786	0.116235	237
Chr1	AAEL002893	127275300	2.57671	8.57735	0.231011	0.0433446	0.0775568	139
Chr1	AAEL001461	130095600	0.442404	1.92773	0.186658	0.0373006	0.0235945	62
Chr1	AAEL001447	130265140	3.40602	15.666	0.178587	0.082769	0.133486	142
Chr1	AAEL018235	130318630	2.33316	15.1764	0.13325	0.0571937	0.0614397	251
Chr1	AAEL001442	130526300	6.16384	42.6855	0.126181	0.0581725	0.0714316	646
Chr1	AAEL001466	130663100	5.10639	33.9191	0.130848	0.119056	0.127475	271
Chr1	AAEL001448	130724240	2.82315	23.1775	0.10858	0.106532	0.109675	211
Chr1	AAEL001457	130795720	3.20174	19.9348	0.138385	0.0930724	0.100566	202
Chr1	AAEL001464	130844310	1.28776	10.4849	0.109386	0.080843	0.152969	88
Chr1	AAEL001459	130860100	2.66181	16.0951	0.141911	0.0966429	0.0877398	171
Chr1	AAEL001467	130933240	21.6965	109.161	0.165803	0.130151	0.186038	679
Chr1	AAEL009151	131322500	1.51515	9.331	0.139695	0.157335	0.163248	57
Chr1	AAEL009153	131333900	1.7086	8.33828	0.170063	0.0555746	0.0930017	110
Chr1	AAEL009149	131345400	2.55645	15.0086	0.145542	0.174952	0.176517	84
Chr1	AAEL009160	131361100	0.457388	1.87864	0.195798	0.0312318	0.0381833	53
Chr1	AAEL009155	131384800	1.22246	3.87933	0.239614	0.0509907	0.0677127	64
Chr1	AAEL009156	131731400	1.1414	4.85812	0.190248	0.0801064	0.0663012	65
Chr1	AAEL009157	131756910	5.77056	27.4171	0.173877	0.0591531	0.0593684	458
Chr1	AAEL017149	132252120	1.20356	9.19034	0.115795	0.0981559	0.0800621	101
Chr1	AAEL001229	132589340	5.56501	20.5708	0.212927	0.174785	0.122092	136
Chr1	AAEL001228	132669420	4.67753	21.0381	0.181895	0.128728	0.12099	167
Chr1	AAEL017296	132761100	4.36498	14.91	0.226459	0.111366	0.125882	124
Chr1	AAEL017065	132787110	2.90341	16.786	0.147461	0.132963	0.155465	114
Chr1	AAEL001230	133104330	3.56651	26.4139	0.118961	0.101647	0.0953012	263
Chr1	AAEL001231	134911310	2.0761	11.4759	0.153195	0.0756169	0.0694126	155
Chr1	AAEL015050	135234410	1.50132	13.2914	0.10149	0.0610941	0.0638346	210
Chr1	AAEL015051	135301240	1.82608	4.63326	0.282704	0.0418088	0.0489262	100
Chr1	AAEL009575	135353900	0.521699	2.81749	0.156235	0.168486	0.176363	16
Chr1	AAEL009572	135398040	1.88097	11.0909	0.145004	0.117432	0.102181	99
Chr1	AAEL005828	135449020	0.678445	2.52808	0.211583	0.0327277	0.0484332	61
Chr1	AAEL005827	135675230	3.1851	16.4096	0.162549	0.0708403	0.0814964	211
Chr1	AAEL005831	135707900	2.03946	7.31663	0.217982	0.14844	0.184949	43
Chr1	AAEL018353	135730100	1.59402	13.0743	0.108671	0.101506	0.0970574	129
Chr1	AAEL005837	135748900	3.4155	24.9892	0.120244	0.0774438	0.0878799	297
Chr1	AAEL005830	135784900	1.51262	6.47007	0.189487	0.091669	0.0893888	70
Chr1	AAEL005834	136212600	1.97608	7.47842	0.20901	0.0556217	0.056174	131
Chr1	AAEL005838	136503500	0.388087	1.33454	0.225288	0.0664367	0.0969059	16
Chr1	AAEL005840	136907310	1.04721	7.92509	0.116716	0.0810012	0.108508	82
Chr1	AAEL015069	136938920	1.73845	5.97921	0.225256	0.0634566	0.0795334	82
Chr1	AAEL004701	138448100	2.65654	17.2499	0.133451	0.129541	0.0836589	159
Chr1	AAEL004687	138726710	3.25696	19.1519	0.145343	0.0745356	0.0554469	289
Chr1	AAEL004691	138748940	2.04582	5.65898	0.265525	0.0893534	0.106459	59
Chr1	AAEL004702	138785640	4.11413	27.3688	0.130678	0.0739686	0.0547131	417
Chr1	AAEL004708	138981230	2.38443	11.3674	0.17339	0.0569618	0.0965652	145
Chr1	AAEL003103	139088140	1.18081	3.52304	0.251031	0.0451322	0.0506912	72
Chr1	AAEL013864	139235440	2.69209	20.4649	0.116254	0.127233	0.12889	157
Chr1	AAEL014695	139450230	4.33183	27.794	0.134839	0.115095	0.0811077	279
Chr1	AAEL014694	139478300	8.76326	33.7433	0.206162	0.116391	0.0840092	331
Chr1	AAEL013117	139871800	1.45799	8.95994	0.13995	0.154182	0.148345	58
Chr1	AAEL011583	140761320	1.41662	10.953	0.114525	0.0692223	0.0677269	157
Chr1	AAEL006287	142201130	3.42657	20.2248	0.144878	0.0982052	0.0959615	204
Chr1	AAEL006293	142238000	0.791934	4.99276	0.136902	0.0632251	0.0605405	79
Chr1	AAEL006294	142292920	1.81759	9.70864	0.157691	0.115721	0.134447	76
Chr1	AAEL005783	142361500	3.05403	10.3982	0.227027	0.134059	0.16426	69
Chr1	AAEL005782	142374400	1.97268	7.8877	0.200061	0.117983	0.168068	54
Chr1	AAEL005790	142404100	4.0192	16.425	0.196593	0.0922126	0.101557	166
Chr1	AAEL005777	142468510	1.59859	12.7181	0.111659	0.145212	0.128843	91
Chr1	AAEL005787	142517310	2.92541	23.6372	0.110133	0.165289	0.150126	147
Chr1	AAEL005789	142540730	0.580076	5.04632	0.103099	0.0848176	0.126302	47
Chr1	AAEL005773	142715000	7.16549	34.9911	0.169973	0.131188	0.171573	227
Chr1	AAEL005770	142909630	1.04336	5.85441	0.15126	0.0494693	0.121648	67
Chr1	AAEL005772	142931600	1.59038	11.0675	0.125643	0.154642	0.194937	62
Chr1	AAEL005784	143133200	1.51759	8.10096	0.157777	0.153095	0.122246	58
Chr1	AAEL005774	143164110	6.17392	33.7643	0.154587	0.175584	0.160702	199
Chr1	AAEL012458	143600040	0.743361	3.37473	0.180511	0.0826758	0.0642928	45
Chr1	AAEL012460	143837800	1.72301	6.27038	0.215554	0.0510454	0.0566697	114
Chr1	AAEL012453	143858510	0.591169	2.84327	0.17213	0.0441112	0.0609681	53
Chr1	AAEL012462	143898430	5.13081	23.7003	0.177961	0.0711551	0.0519885	377
Chr1	AAEL012463	143906400	0.695594	3.19804	0.178649	0.0580879	0.0397688	64
Chr1	AAEL012464	143951300	1.44489	10.346	0.122543	0.0590152	0.0710646	156
Chr1	AAEL012456	143993910	1.1065	5.64143	0.163976	0.0383111	0.0373595	146
Chr1	AAEL012452	144057900	4.18192	24.0714	0.148015	0.07303	0.0873642	297
Chr1	AAEL014547	144178900	0.765788	2.92826	0.207303	0.0684476	0.0287535	59
Chr1	AAEL014335	145989600	6.95449	33.575	0.171591	0.142873	0.127199	246
Chr1	AAEL018112	146693420	8.45735	52.2429	0.13933	0.104719	0.116095	467
Chr1	AAEL006169	146782310	2.60594	11.7943	0.180965	0.115254	0.128142	96
Chr1	AAEL006161	147031500	3.24774	21.508	0.131191	0.142542	0.146978	146
Chr1	AAEL006168	147137210	1.84169	7.94739	0.188137	0.0706155	0.0671169	113
Chr1	AAEL006167	147186630	3.54481	16.3854	0.177861	0.0922044	0.0893447	177
Chr1	AAEL006162	147858240	1.51739	7.33014	0.171504	0.0899089	0.0851503	82
Chr1	AAEL007030	148488920	7.61391	27.0057	0.21993	0.0823266	0.128399	251
Chr1	AAEL007028	148554830	4.7984	22.4578	0.176048	0.123861	0.138728	168
Chr1	AAEL007038	148611920	3.50749	15.7658	0.181987	0.0950001	0.0906905	169
Chr1	AAEL007029	148958700	2.28452	12.4316	0.155239	0.0596057	0.0680344	193
Chr1	AAEL007039	149018600	1.47355	7.13798	0.171114	0.0790622	0.095717	80
Chr1	AAEL003044	149797500	2.69929	23.7187	0.102176	0.0783509	0.0616315	334
Chr1	AAEL003042	149905120	1.64163	7.88781	0.172269	0.05956	0.0835924	108
Chr1	AAEL003032	149938940	2.01345	14.2116	0.124095	0.0717125	0.043873	241
Chr1	AAEL003039	149954200	1.08083	5.6756	0.159971	0.063712	0.0441987	103
Chr1	AAEL003030	150104200	2.7894	22.9631	0.108316	0.067642	0.0678793	332
Chr1	AAEL003043	150192200	4.90713	26.1086	0.158214	0.0767256	0.0777919	332
Chr1	AAEL003025	150393500	1.3611	9.01216	0.131212	0.0771244	0.0490367	140
Chr1	AAEL003028	150443600	1.53105	5.94098	0.204904	0.0716298	0.106736	67
Chr1	AAEL003047	150506540	0.982361	8.02869	0.109017	0.118631	0.102901	71
Chr1	AAEL003048	150821900	2.68993	20.1948	0.117543	0.049338	0.0460448	415
Chr1	AAEL003045	150904800	2.52964	11.532	0.179897	0.199691	0.0898399	78
Chr1	AAEL003033	151165110	1.8638	15.1986	0.109235	0.250181	0.229881	62
Chr1	AAEL003024	151427740	2.71486	12.926	0.173574	0.0583287	0.0480041	239
Chr1	AAEL003036	151592110	1.50428	8.60984	0.14873	0.0489103	0.0673728	145
Chr1	AAEL003019	151624330	1.04379	5.82577	0.151944	0.043155	0.040121	137
Chr1	AAEL003022	151659500	2.22686	12.9096	0.147119	0.0954484	0.0399943	187
Chr1	AAEL003040	151777400	1.27587	4.65874	0.214988	0.196168	0.141734	27
Chr1	AAEL003049	151853640	0.353411	3.12483	0.101606	0.0431386	0.0347412	79
Chr1	AAEL003020	151920920	2.28434	8.11599	0.219641	0.0507423	0.0508821	157
Chr1	AAEL003038	152174300	1.19793	10.5339	0.10211	0.0615167	0.0683429	159
Chr1	AAEL003041	152344910	0.955212	8.49415	0.101087	0.0836937	0.07172	109
Chr1	AAEL002746	153302400	0.820737	2.58788	0.240783	0.11192	0.154814	19
Chr1	AAEL002736	154720400	0.117235	0.541543	0.177958	0.0489998	0.127754	6
Chr1	AAEL002754	155281310	2.16399	14.8466	0.127214	0.090975	0.0628625	189
Chr1	AAEL015337	155654700	5.57259	13.2194	0.29654	0.088023	0.0790346	155
Chr1	AAEL004077	156651610	3.23284	28.9775	0.100366	0.109944	0.0893472	286
Chr1	AAEL004075	156956140	2.47712	14.4109	0.146679	0.0838067	0.0573	200
Chr1	AAEL004071	156972300	0.428625	1.50858	0.22126	0.0741411	0.0212869	31
Chr1	AAEL004069	156991830	0.546915	3.33172	0.141007	0.107932	0.0637682	38
Chr1	AAEL004064	157122030	7.52585	32.8162	0.186551	0.0930961	0.0558969	432
Chr1	AAEL004043	157144200	3.09968	9.6536	0.24305	0.0997793	0.10137	94
Chr1	AAEL004045	157201000	6.35833	23.171	0.215323	0.075738	0.0670524	318
Chr1	AAEL004049	157243600	3.78301	10.8318	0.258847	0.0593969	0.126678	114
Chr1	AAEL004052	157304010	2.48733	7.90053	0.239446	0.117861	0.109769	68
Chr1	AAEL004042	157333000	0.662777	4.95693	0.117938	0.0623869	0.0559964	82
Chr1	AAEL004054	157378200	1.61548	11.9022	0.119509	0.0539663	0.0866278	166
Chr1	AAEL004046	157450900	1.77099	13.7413	0.114167	0.116543	0.0916777	130
Chr1	AAEL004068	157575200	3.51588	20.5889	0.145859	0.099772	0.105942	196
Chr1	AAEL004061	158380900	5.34243	29.8926	0.151623	0.0630042	0.0835696	401
Chr1	AAEL004048	158477800	8.44748	27.8841	0.232511	0.0955008	0.146868	227
Chr1	AAEL004050	158612800	2.34611	10.7172	0.179595	0.0854283	0.10962	108
Chr1	AAEL004044	158658300	18.5002	99.749	0.156451	0.164529	0.152405	620
Chr1	AAEL004070	158678400	4.2909	18.4937	0.188324	0.150452	0.170197	113
Chr1	AAEL004047	158770510	16.2703	63.0394	0.205149	0.0895468	0.141362	535
Chr1	AAEL004062	158795510	3.75793	13.6149	0.216311	0.141455	0.130612	98
Chr1	AAEL004059	159005200	3.73974	12.1936	0.234711	0.0696845	0.118558	127
Chr1	AAEL004081	159034100	7.66212	15.0846	0.336845	0.0745898	0.222418	100
Chr1	AAEL001616	159155100	6.32607	17.9229	0.260881	0.0506208	0.130484	194
Chr1	AAEL001629	159213600	3.13657	17.7884	0.149896	0.084009	0.0994894	190
Chr1	AAEL001619	159559210	0.82958	5.27222	0.135957	0.101736	0.0762772	58
Chr1	AAEL001631	159565800	1.22342	9.76932	0.111294	0.0658698	0.104948	112
Chr1	AAEL001606	159697120	1.56497	4.86192	0.243503	0.0789866	0.0756249	62
Chr1	AAEL001622	159712310	1.01199	6.77311	0.12999	0.0523735	0.0481907	132
Chr1	AAEL001600	159734100	4.84862	13.9784	0.257536	0.0813981	0.123878	134
Chr1	AAEL001601	159750800	0.775813	5.53159	0.123	0.0646821	0.0778658	76
Chr1	AAEL001603	159778630	5.0314	35.2217	0.124994	0.119251	0.120305	288
Chr1	AAEL001623	159956600	1.3236	9.50957	0.12218	0.126555	0.147992	69
Chr1	AAEL001610	160543930	2.00137	10.2278	0.163656	0.0866113	0.0875698	115
Chr1	AAEL001615	160550510	1.96686	8.21529	0.193167	0.0825252	0.129645	76
Chr1	AAEL001597	160560700	0.882045	3.95586	0.182319	0.0638949	0.0485187	69
Chr1	AAEL013701	160960410	7.77726	45.0042	0.147348	0.130383	0.16741	299
Chr1	AAEL010937	161469110	1.61924	14.3021	0.101702	0.129417	0.118537	113
Chr1	AAEL010931	161491000	1.78229	10.6461	0.143405	0.113854	0.137417	83
Chr1	AAEL010930	161517610	3.28339	15.5497	0.174342	0.063872	0.104416	181
Chr1	AAEL010936	161638830	1.27077	11.2589	0.101421	0.10713	0.0916704	111
Chr1	AAEL010935	161688330	1.53723	11.5322	0.11762	0.0839082	0.0809695	137
Chr1	AAEL018206	161778010	25.2642	124.943	0.168196	0.126861	0.122378	984
Chr1	AAEL010939	162040700	2.69888	12.2335	0.180741	0.0802407	0.093372	138
Chr1	AAEL010934	162072240	0.829684	4.33575	0.160622	0.0659889	0.0607402	67
Chr1	AAEL010941	162088300	2.10891	10.7094	0.164524	0.0885297	0.0670391	137
Chr1	AAEL013812	162479500	1.71565	10.0102	0.146313	0.0498221	0.0376994	224
Chr1	AAEL009514	163527200	1.01913	6.1158	0.142836	0.100314	0.084587	65
Chr1	AAEL009513	163546300	1.85373	16.0919	0.103297	0.13421	0.135336	118
Chr1	AAEL012142	163813910	4.67418	15.3233	0.233739	0.111728	0.133007	123
Chr1	AAEL012136	163854010	2.70079	15.5222	0.148208	0.0973032	0.0729271	179
Chr1	AAEL012141	164084910	2.03338	16.1651	0.111733	0.131047	0.161409	109
Chr1	AAEL012135	164179000	3.3928	14.047	0.194544	0.137295	0.146371	97
Chr1	AAEL012140	164216800	3.06715	18.6935	0.140949	0.122585	0.101353	164
Chr1	AAEL012137	164255030	2.48544	13.0153	0.160343	0.0907277	0.0685985	160
Chr1	AAEL012139	164273800	1.28354	5.79695	0.181278	0.0997048	0.0558174	73
Chr1	AAEL012138	164407300	3.40473	17.3395	0.164129	0.06863	0.0844905	223
Chr1	AAEL012143	164428700	0.562488	4.71608	0.106561	0.11473	0.0776798	48
Chr1	AAEL013108	164578300	3.52153	17.2769	0.169317	0.0928763	0.0874209	188
Chr1	AAEL013111	164727400	0.892759	5.87713	0.131872	0.0548435	0.0465148	114
Chr1	AAEL013109	164743030	0.592175	4.82558	0.109303	0.0473815	0.0521488	95
Chr1	AAEL013115	164801600	4.11285	23.2747	0.150172	0.126608	0.107145	195
Chr1	AAEL013114	164829800	0.552469	3.77925	0.12754	0.0408711	0.0378867	94
Chr1	AAEL013113	164896410	1.1512	7.33504	0.135655	0.0649986	0.0660573	110
Chr1	AAEL014040	164988920	1.89414	8.00109	0.19142	0.0790898	0.124402	77
Chr1	AAEL017435	165007910	1.72817	9.60228	0.152524	0.049077	0.0631234	168
Chr1	AAEL014037	165046900	0.848385	4.15394	0.169598	0.0409501	0.0570596	83
Chr1	AAEL014034	165098910	2.11781	14.6807	0.126072	0.0450629	0.0483042	308
Chr1	AAEL013405	165446140	0.584754	4.87838	0.107036	0.0613798	0.0820867	67
Chr1	AAEL013406	165614400	1.29264	5.61048	0.187254	0.0700174	0.0972175	67
Chr1	AAEL014125	165905800	1.54572	7.08929	0.179006	0.0846758	0.0614803	95
Chr1	AAEL013527	166162400	0.521425	2.82958	0.155603	0.0563984	0.0522545	51
Chr1	AAEL013522	166189800	2.54833	9.46559	0.212115	0.117563	0.123287	77
Chr1	AAEL013521	166197820	2.27962	13.7386	0.142314	0.0924975	0.100045	140
Chr1	AAEL013526	166215230	2.13426	5.92381	0.26486	0.0767677	0.0940204	68
Chr1	AAEL013529	166425340	1.57291	9.42582	0.143008	0.100022	0.0933216	97
Chr1	AAEL013525	166443400	1.08151	7.44002	0.126915	0.101045	0.101098	73
Chr1	AAEL004544	166551130	0.238942	1.87856	0.112842	0.0338177	0.0307233	57
Chr1	AAEL004571	166581230	2.6295	8.95287	0.227026	0.0723507	0.0774314	118
Chr1	AAEL004551	166606140	9.3612	30.696	0.233696	0.111593	0.124423	255
Chr1	AAEL004577	166616640	0.532585	3.29128	0.13928	0.0944755	0.0845638	36
Chr1	AAEL014748	166785120	0.755429	4.0972	0.155674	0.0130729	0.0237831	219
Chr1	AAEL004582	167044600	1.28131	9.15772	0.122742	0.0887854	0.0582506	122
Chr1	AAEL004541	167082400	0.588051	2.65642	0.181247	0.0539718	0.0236969	67
Chr1	AAEL004563	167096900	2.40387	6.6277	0.266163	0.0986666	0.036956	96
Chr1	AAEL004554	167124730	0.671936	3.38676	0.165555	0.0774471	0.0389108	57
Chr1	AAEL004546	167180620	4.46662	21.3698	0.172881	0.0950796	0.0743523	247
Chr1	AAEL004547	167211200	0.876327	5.92612	0.128825	0.075645	0.0593215	86
Chr1	AAEL004553	167250940	0.658435	2.88486	0.185826	0.0641387	0.0316157	59
Chr1	AAEL004555	167280400	1.87759	9.00728	0.172496	0.167179	0.0619083	77
Chr1	AAEL004566	167304600	2.9148	12.2266	0.192505	0.0960295	0.0827276	134
Chr1	AAEL004576	167329500	2.69888	10.5729	0.203354	0.0951775	0.061786	132
Chr1	AAEL004543	167344330	0.310151	1.89681	0.140534	0.080799	0.039026	31
Chr1	AAEL004574	167514220	0.449783	2.01463	0.182511	0.0453658	0.0423079	45
Chr1	AAEL004569	167543100	1.38111	6.68491	0.171226	0.0752768	0.0416096	112
Chr1	AAEL004581	167599040	0.464926	3.53611	0.116201	0.0387981	0.0235883	111
Chr1	AAEL012620	168631240	4.20763	35.1052	0.10703	0.16236	0.135327	232
Chr1	AAEL012612	168882900	3.74727	20.8541	0.152319	0.0937322	0.0786262	237
Chr1	AAEL012613	168918000	2.90786	17.9773	0.139231	0.0806074	0.0724605	230
Chr1	AAEL016967	168993100	1.61206	9.10657	0.150398	0.0884496	0.061702	119
Chr1	AAEL012242	169029040	1.01745	6.10025	0.142947	0.100207	0.0706151	70
Chr1	AAEL012238	169059640	0.190867	1.68667	0.101658	0.0388666	0.0397776	42
Chr1	AAEL012236	169071500	2.34754	13.6179	0.147039	0.0446278	0.0591444	257
Chr1	AAEL012243	169142230	1.32567	7.94165	0.143048	0.079244	0.0615504	111
Chr1	AAEL012247	169183420	1.61688	10.6741	0.13155	0.066859	0.0561091	170
Chr1	AAEL012235	169210920	0.701731	5.0634	0.12172	0.0792755	0.0806572	62
Chr1	AAEL012246	169240600	3.73195	10.7358	0.257949	0.0593465	0.05134	190
Chr1	AAEL012234	169365320	1.70844	9.08988	0.158214	0.0487219	0.0476911	185
Chr1	AAEL012239	169441500	2.62258	10.0609	0.206772	0.0611167	0.0527713	173
Chr1	AAEL009577	169706000	1.13037	2.91028	0.279749	0.0295045	0.0306021	95
Chr1	AAEL009580	169766600	2.06612	9.33576	0.181209	0.110808	0.0770752	98
Chr1	AAEL009585	169847900	1.09596	3.9298	0.218069	0.0582753	0.0344471	83
Chr1	AAEL005917	169897800	1.3102	5.82462	0.183635	0.0999372	0.0630388	70
Chr1	AAEL015240	169922500	0.194002	0.700758	0.21682	0.039137	0.0330921	19
Chr1	AAEL011750	169950600	1.09833	7.70114	0.124818	0.0539539	0.0409446	159
Chr1	AAEL011759	169968640	3.90696	9.79139	0.285214	0.0745993	0.063349	139
Chr1	AAEL011753	170012940	1.95406	5.44027	0.264264	0.0480886	0.0744047	87
Chr1	AAEL011758	170108500	1.46485	2.46883	0.372387	0.074735	0.0169842	53
Chr1	AAEL011756	170470120	1.13804	5.98976	0.159662	0.0540718	0.0341382	133
Chr1	AAEL014052	170648100	0.427662	3.81295	0.100849	0.0854537	0.0259982	67
Chr1	AAEL014054	170816120	1.10341	4.2209	0.207239	0.060597	0.0511089	74
Chr1	AAEL014053	170897200	1.84171	13.1053	0.123216	0.0686052	0.0406526	235
Chr1	AAEL008426	171149800	0.740338	4.77759	0.13417	0.0400317	0.0156656	168
Chr1	AAEL008423	171436300	0.582408	3.76244	0.134046	0.0497142	0.0542398	71
Chr1	AAEL008431	171600800	1.00144	4.9161	0.169232	0.0639557	0.0454462	88
Chr1	AAEL007825	171771710	0.791112	3.19484	0.198475	0.0713867	0.0741147	43
Chr1	AAEL014820	171804600	1.76549	3.66151	0.325316	0.038539	0.0850895	58
Chr1	AAEL011644	172669600	0.807082	2.93502	0.215676	0.0953962	0.135943	25
Chr1	AAEL014522	172858840	0.655926	5.90277	0.100009	0.0978857	0.108666	56
Chr1	AAEL005510	173036700	0.489368	3.21062	0.132262	0.0220975	0.0228297	140
Chr1	AAEL005504	173113120	1.11296	5.16163	0.177375	0.0693709	0.0940307	62
Chr1	AAEL005506	173702910	0.679642	5.44946	0.110888	0.0486173	0.0341415	129
Chr1	AAEL015305	177194100	0.322131	1.82507	0.150023	0.0592323	0.0560612	31
Chr1	AAEL013304	179084600	1.0276	8.68661	0.105783	0.0804218	0.0831944	104
Chr1	AAEL006951	180464810	1.35038	7.39258	0.154453	0.0872788	0.0793856	87
Chr1	AAEL006936	180677640	0.391983	2.88135	0.11975	0.049349	0.0270029	74
Chr1	AAEL018458	181338120	0.142407	1.02334	0.12216	0.0617296	0.0341623	21
Chr1	AAEL013827	181371500	0.223836	1.07144	0.172809	0.0617468	0.0781358	15
Chr1	AAEL013826	181518400	1.59412	12.0255	0.117046	0.0669904	0.0465968	208
Chr1	AAEL014428	182165800	0.974515	8.51928	0.102648	0.0742255	0.0432644	142
Chr1	AAEL010045	182354800	1.80973	4.81241	0.273285	0.135013	0.0999519	41
Chr1	AAEL010052	182382500	2.29443	7.07574	0.244866	0.221093	0.21227	32
Chr1	AAEL017421	182390300	2.28381	11.4821	0.165904	0.12248	0.114212	95
Chr1	AAEL010053	182416620	2.04869	8.54508	0.193387	0.11039	0.106402	78
Chr1	AAEL010046	182445000	2.08944	5.03485	0.293284	0.0979955	0.0917548	52
Chr1	AAEL012209	183497530	1.99961	6.73306	0.228981	0.102673	0.0624178	80
Chr1	AAEL012208	183547530	0.663632	1.82452	0.266717	0.0658878	0.0493719	31
Chr1	AAEL012211	183593900	2.74277	9.02468	0.233081	0.117086	0.0632541	98
Chr1	AAEL012212	183630310	22.1069	65.5776	0.252118	0.121621	0.0668527	682
Chr1	AAEL012207	183744440	1.39397	5.50426	0.202076	0.0801228	0.0497482	83
Chr1	AAEL012206	183847700	2.41048	8.39198	0.223142	0.086345	0.056722	115
Chr1	AAEL015271	183912000	1.37668	5.38498	0.203601	0.110182	0.0716403	58
Chr1	AAEL014954	184078400	0.296559	0.911649	0.245453	0.0862934	0.0634069	12
Chr1	AAEL012847	184314200	3.68117	9.96367	0.269785	0.0787325	0.0579402	143
Chr1	AAEL012849	184526700	3.31683	10.4342	0.241206	0.11311	0.0709775	111
Chr1	AAEL012846	184591640	1.42781	4.76302	0.230632	0.122037	0.0610787	51
Chr1	AAEL012850	184648140	0.7166	3.84858	0.156971	0.0555166	0.0352884	83
Chr1	AAEL012848	184692040	0.443892	1.82127	0.195965	0.0374737	0.0454716	43
Chr1	AAEL003636	184897900	2.71816	8.15195	0.250058	0.142768	0.07896	72
Chr1	AAEL003613	184921400	1.79285	4.00067	0.309458	0.127918	0.0838289	37
Chr1	AAEL003623	184991600	6.42465	26.6207	0.194419	0.0971379	0.121359	239
Chr1	AAEL003630	185038000	2.1556	8.51466	0.202019	0.0423356	0.0681898	151
Chr1	AAEL017227	185479200	3.86735	18.7278	0.171159	0.194398	0.232202	86
Chr1	AAEL013766	185615700	2.34548	13.7729	0.145516	0.0985225	0.10447	133
Chr1	AAEL013018	185982010	3.49017	10.6882	0.246161	0.19999	0.0915624	72
Chr1	AAEL009449	186011300	1.83606	8.17528	0.183398	0.249202	0.11466	44
Chr1	AAEL008012	187137020	1.54644	4.89347	0.240133	0.148889	0.0471428	49
Chr1	AAEL008013	187477400	2.74995	9.69323	0.221001	0.252974	0.119337	51
Chr1	AAEL008233	188928200	1.14607	6.0273	0.159767	0.086222	0.06319	79
Chr1	AAEL006711	190070000	2.26548	13.8163	0.140873	0.039421	0.03298	374
Chr1	AAEL006708	190344940	3.54342	10.5307	0.251768	0.126083	0.0822403	99
Chr1	AAEL006709	190465100	1.12277	7.66032	0.127833	0.101319	0.110117	71
Chr1	AAEL006707	190534940	3.22368	12.0014	0.211735	0.106586	0.0675263	135
Chr1	AAEL006713	190719500	2.24056	8.50581	0.208495	0.154595	0.107255	64
Chr1	AAEL006715	190735900	1.59077	5.00072	0.241337	0.0716751	0.0431392	86
Chr1	AAEL006712	190779400	0.576747	2.70449	0.175771	0.0391555	0.0254333	82
Chr1	AAEL017321	190863120	0.709544	2.08364	0.254027	0.0740548	0.0460864	34
Chr1	AAEL017222	191055900	0.0954142	0.603041	0.136608	0.0539942	0.0303597	14
Chr1	AAEL000346	191156100	1.74183	7.49683	0.188537	0.0867122	0.0468117	110
Chr1	AAEL005162	191367100	1.07411	7.23416	0.129282	0.113892	0.104077	65
Chr1	AAEL005160	191548700	7.68214	23.9902	0.24255	0.171943	0.0822597	185
Chr1	AAEL005163	191619900	1.17848	3.72052	0.240556	0.161666	0.0985488	28
Chr1	AAEL005169	191661900	5.70845	18.7278	0.233606	0.155808	0.100704	143
Chr1	AAEL005159	191719320	0.91654	3.66482	0.200058	0.0649269	0.0508302	62
Chr1	AAEL005156	191729320	1.60887	5.91256	0.213905	0.105054	0.058069	71
Chr1	AAEL008750	191970100	1.19615	3.53961	0.252578	0.113408	0.0739364	37
Chr1	AAEL008749	191986700	5.82767	18.6751	0.237837	0.190894	0.129914	114
Chr1	AAEL008751	192012810	4.37127	15.8008	0.216699	0.175259	0.0988959	113
Chr1	AAEL008748	192131610	5.31491	15.1373	0.259869	0.187423	0.106335	101
Chr1	AAEL000137	194020710	0.939353	8.14525	0.103401	0.0443033	0.0443625	180
Chr1	AAEL008450	194275210	0.832126	7.33364	0.101904	0.113485	0.107465	65
Chr1	AAEL008455	194329600	1.28268	8.08581	0.136915	0.0478069	0.0531903	160
Chr1	AAEL017011	194374620	1.9988	10.6088	0.158539	0.0145648	0.0229422	554
Chr1	AAEL008454	194509900	0.67253	2.40917	0.218234	0.0757493	0.0290941	45
Chr1	AAEL007570	195843130	0.72251	3.34803	0.177497	0.0426397	0.0537803	68
Chr1	AAEL007579	196101830	0.490892	3.9447	0.110671	0.0284356	0.0201497	159
Chr1	AAEL008419	196217200	0.546874	2.58932	0.174375	0.0547261	0.0489373	49
Chr1	AAEL008420	196263400	1.52034	4.66566	0.245772	0.054462	0.0517832	86
Chr1	AAEL008416	196980500	0.572575	1.75142	0.246375	0.0265481	0.035813	55
Chr1	AAEL008414	197003910	1.3956	7.13375	0.163623	0.0272626	0.0163955	320
Chr1	AAEL008413	197270400	1.87118	7.83534	0.192776	0.0372912	0.0327831	219
Chr1	AAEL002414	198526430	2.56396	14.4926	0.150321	0.0948383	0.0825628	160
Chr1	AAEL002410	198708920	0.224984	1.72508	0.115373	0.0655799	0.0309426	35
Chr1	AAEL002420	199942510	2.39246	7.12755	0.251309	0.074957	0.111156	75
Chr1	AAEL002427	200103740	2.88746	14.7031	0.164148	0.0272278	0.051762	366
Chr1	AAEL002412	200150800	1.30838	5.56573	0.190334	0.0290271	0.0554656	129
Chr1	AAEL002423	200238500	1.39614	7.31904	0.160196	0.105739	0.1082	68
Chr1	AAEL002416	200268300	0.878668	5.40862	0.139753	0.0459849	0.0632098	97
Chr1	AAEL002432	200295400	2.63546	14.5956	0.152948	0.0620697	0.079439	202
Chr1	AAEL002409	200324800	0.44711	2.8616	0.135131	0.0715788	0.0685581	40
Chr1	AAEL002419	200363400	4.10213	10.7461	0.27627	0.0794832	0.142037	95
Chr1	AAEL002411	200385400	1.7064	10.7759	0.136706	0.0810077	0.121959	104
Chr1	AAEL002415	200431100	0.820642	6.12462	0.118158	0.067604	0.0671606	89
Chr1	AAEL002430	200447240	1.41056	8.42494	0.143415	0.0818457	0.0684335	110
Chr1	AAEL002417	200561300	2.94916	12.9077	0.185986	0.0691481	0.0879402	163
Chr1	AAEL002433	200588120	1.04106	6.07872	0.146221	0.0564094	0.0847582	86
Chr1	AAEL002422	200662300	2.67938	15.8154	0.144872	0.048488	0.0437005	336
Chr1	AAEL002408	200797310	2.93562	9.22396	0.241425	0.049757	0.067539	154
Chr1	AAEL002426	200829200	2.15749	11.9097	0.15337	0.0696072	0.0652491	173
Chr1	AAEL002418	200850900	0.420545	3.0835	0.120017	0.115043	0.126497	25
Chr1	AAEL009981	201034800	1.61817	11.7542	0.121009	0.0809787	0.0834399	140
Chr1	AAEL009987	201055230	2.10434	9.97289	0.17424	0.071962	0.0608998	147
Chr1	AAEL009990	201087200	0.95728	5.91163	0.139364	0.082183	0.0770606	73
Chr1	AAEL009989	201095400	0.136273	0.799833	0.145575	0.0222916	0.0458102	23
Chr1	AAEL002738	201135420	2.99521	12.1502	0.197764	0.0637304	0.0911815	155
Chr1	AAEL002741	201324700	2.15295	12.3619	0.148328	0.0903273	0.0572868	164
Chr1	AAEL010792	201645930	1.60414	9.22906	0.148077	0.0918544	0.0870918	101
Chr1	AAEL010789	201821000	2.78769	6.96192	0.285928	0.0377702	0.137517	78
Chr1	AAEL010784	202110600	1.87316	6.43372	0.225495	0.147563	0.114924	48
Chr1	AAEL010793	202176400	2.40753	11.6027	0.17184	0.109947	0.0597212	134
Chr1	AAEL010790	202223630	0.459804	3.73621	0.109581	0.0392584	0.0354033	98
Chr1	AAEL010791	202274500	0.693556	4.75326	0.127332	0.0755385	0.0542501	72
Chr1	AAEL010787	202324500	0.721867	4.74215	0.132113	0.0474525	0.0463622	99
Chr1	AAEL010788	202351600	0.532668	3.21445	0.142154	0.0833808	0.0425199	50
Chr1	AAEL014073	202395000	0.418271	1.83792	0.185388	0.0293964	0.0361239	55
Chr1	AAEL006597	203736920	2.27063	8.97129	0.201979	0.128963	0.0754376	86
Chr1	AAEL005247	204047400	0.741095	3.90009	0.159678	0.131684	0.0592584	40
Chr1	AAEL005246	204128940	0.65272	3.64588	0.151845	0.0468671	0.0570084	71
Chr1	AAEL005251	204377400	0.714642	2.22462	0.243137	0.0355812	0.12001	28
Chr1	AAEL005250	204485500	0.863041	7.48844	0.10334	0.0847972	0.0997016	80
Chr1	AAEL005252	204577100	0.196448	0.739742	0.209838	0.0103159	0.0349814	32
Chr1	AAEL005245	204643800	0.319475	2.77509	0.103237	0.0147788	0.0177634	167
Chr1	AAEL005253	205118100	0.696772	3.90474	0.151422	0.154732	0.0701737	34
Chr1	AAEL005243	205592000	7.0133	40.4285	0.14783	0.103459	0.114042	365
Chr1	AAEL013104	206771910	0.841358	5.31538	0.136657	0.0589204	0.0667633	83
Chr1	AAEL006065	207106830	0.563289	4.67567	0.107519	0.0767185	0.0709672	62
Chr1	AAEL006076	207250000	1.05513	3.25404	0.244856	0.0647363	0.0627721	50
Chr1	AAEL006077	207524100	0.562954	2.75501	0.169668	0.0612383	0.0560494	46
Chr1	AAEL006070	207970910	0.780957	3.7129	0.173783	0.0710677	0.0836363	47
Chr1	AAEL006073	208035640	1.69957	11.6201	0.127599	0.048885	0.0407084	255
Chr1	AAEL006087	208102800	0.923788	7.33884	0.111803	0.0338145	0.0384138	199
Chr1	AAEL006082	208161130	2.15347	18.3163	0.105203	0.0519538	0.055781	333
Chr1	AAEL006066	208195240	0.483574	3.88853	0.110604	0.055	0.0359281	84
Chr1	AAEL006086	208198440	0.209658	1.63442	0.113693	0.0845836	0.0434458	25
Chr1	AAEL006064	208396100	1.35343	7.13618	0.159422	0.0656313	0.0931776	88
Chr1	AAEL006069	208425600	1.55054	10.2724	0.131146	0.0792522	0.073481	132
Chr1	AAEL006084	208743240	1.41934	8.96593	0.136669	0.0480109	0.0333184	216
Chr1	AAEL006068	208841200	0.433436	3.03646	0.124913	0.069203	0.083269	39
Chr1	AAEL006080	208873040	1.58738	9.2756	0.146127	0.0869998	0.0859975	105
Chr1	AAEL015383	208896600	1.2641	4.96355	0.202982	0.140732	0.124785	37
Chr1	AAEL001097	209270000	2.78416	11.3214	0.19738	0.136838	0.140301	80
Chr1	AAEL001065	209354400	0.456828	3.3539	0.119879	0.0706976	0.0425459	58
Chr1	AAEL007646	211407400	2.67457	10.5703	0.201933	0.109466	0.159399	77
Chr1	AAEL007642	211868040	3.69607	22.811	0.139437	0.115466	0.112772	197
Chr1	AAEL010907	212922100	2.45236	13.3953	0.154746	0.191379	0.150258	77
Chr1	AAEL003610	213389900	2.18035	15.1874	0.12554	0.0900953	0.106661	154
Chr1	AAEL003625	213512900	3.38411	19.6371	0.147	0.119123	0.0994929	176
Chr1	AAEL003632	213562900	1.85516	15.0447	0.109774	0.13947	0.15159	102
Chr1	AAEL003631	213610700	2.86743	13.6829	0.173255	0.0793805	0.112579	140
Chr1	AAEL003629	213914620	0.538917	4.05636	0.117276	0.0597189	0.0684062	62
Chr1	AAEL003645	214053110	2.41896	13.4835	0.152113	0.11573	0.0575494	153
Chr1	AAEL003612	214072900	0.138092	0.960147	0.125739	0.0626021	0.0314171	20
Chr1	AAEL003611	214112200	2.47322	15.8675	0.134849	0.120426	0.126335	126
Chr1	AAEL003622	214288700	3.07291	21.9936	0.12259	0.0743401	0.0666797	307
Chr1	AAEL004573	214357100	0.72626	3.43548	0.174509	0.0751724	0.0388589	59
Chr1	AAEL003202	214521700	0.886706	6.66593	0.117404	0.0692944	0.072683	92
Chr1	AAEL003208	214567400	7.77786	47.6971	0.140205	0.155551	0.0886805	384
Chr1	AAEL003185	214617500	1.04973	4.16687	0.201228	0.147483	0.166387	26
Chr1	AAEL003197	214634030	0.196817	1.25744	0.135338	0.142881	0.108242	10
Chr1	AAEL003186	214635000	0.612294	2.75951	0.181592	0.0838611	0.0481769	41
Chr1	AAEL003190	214668910	1.99048	8.26822	0.194029	0.139084	0.14964	57
Chr1	AAEL003187	214805400	1.618	9.04009	0.151809	0.0612254	0.057605	149
Chr1	AAEL003181	214806520	1.04393	8.21634	0.112732	0.0360072	0.0406453	210
Chr1	AAEL003195	214828000	0.896131	6.11721	0.127775	0.0342001	0.0305908	185
Chr1	AAEL017388	214838240	0.29484	1.72108	0.146256	0.12329	0.0687581	20
Chr1	AAEL003200	215085630	0.828797	4.31521	0.161119	0.117011	0.117754	36
Chr1	AAEL003191	215379300	1.11248	7.59188	0.127807	0.0770901	0.10422	82
Chr1	AAEL003199	215974000	5.34365	33.6118	0.137173	0.0830002	0.123684	320
Chr1	AAEL003194	216704140	5.65394	30.2214	0.1576	0.1532	0.133321	208
Chr1	AAEL003193	216749200	3.26476	17.0972	0.160336	0.113903	0.0752682	177
Chr1	AAEL003154	217560200	2.7742	18.4415	0.130762	0.148534	0.123296	133
Chr1	AAEL003156	217591500	1.16212	6.54158	0.150852	0.138422	0.159759	43
Chr1	AAEL003161	217659600	3.05103	23.6038	0.114464	0.0924584	0.11522	223
Chr1	AAEL017213	217888440	4.9845	33.4493	0.129691	0.101009	0.0877785	347
Chr1	AAEL003152	217910000	2.80039	15.6456	0.151815	0.045492	0.0822	240
Chr1	AAEL005499	218058810	8.35585	52.4311	0.137461	0.0993866	0.086163	555
Chr1	AAEL009994	218690700	2.54533	9.0507	0.2195	0.0709812	0.1023	103
Chr1	AAEL010015	218731840	0.49442	3.20383	0.13369	0.0272944	0.0541888	77
Chr1	AAEL010007	218819130	6.15315	32.1891	0.160479	0.0799082	0.15468	269
Chr1	AAEL009995	218844640	1.28177	7.60285	0.144269	0.0674351	0.0979972	90
Chr1	AAEL010002	218862000	2.5873	8.99014	0.223477	0.0443	0.111531	113
Chr1	AAEL010004	218887630	7.68514	26.2309	0.226593	0.0711794	0.137652	246
Chr1	AAEL009997	218919110	3.64807	15.4971	0.190548	0.180364	0.0962698	112
Chr1	AAEL010005	218924800	2.50906	15.2291	0.14145	0.126219	0.179126	99
Chr1	AAEL010013	218948330	1.32617	7.59741	0.148614	0.0887363	0.0927059	82
Chr1	AAEL010012	218965000	1.24962	6.75675	0.156078	0.0870185	0.0894077	75
Chr1	AAEL010006	219009000	0.521299	4.04691	0.114114	0.0496718	0.0519333	78
Chr1	AAEL010011	219042500	2.0356	10.943	0.156843	0.0562938	0.0990313	138
Chr1	AAEL010001	219086730	1.67344	13.1883	0.1126	0.0883029	0.0948694	141
Chr1	AAEL000125	219259600	1.827	8.21594	0.181919	0.0950384	0.0798524	92
Chr1	AAEL000157	219277230	0.721008	4.22675	0.145724	0.0987897	0.0573874	53
Chr1	AAEL000136	219320000	2.62105	16.9919	0.133639	0.158498	0.112499	123
Chr1	AAEL000109	219706840	2.19148	11.1261	0.164556	0.0420967	0.0803885	179
Chr1	AAEL000147	219749900	0.70102	4.22216	0.142392	0.0878716	0.12972	38
Chr1	AAEL000118	219762540	2.11052	16.9564	0.11069	0.0901298	0.0718767	205
Chr1	AAEL000154	219777830	2.99955	20.2804	0.128847	0.0536607	0.0601452	349
Chr1	AAEL000149	219818300	0.474745	3.71814	0.113226	0.0891952	0.107598	37
Chr1	AAEL000115	219835640	1.71966	4.3679	0.282488	0.073843	0.0816808	55
Chr1	AAEL000119	219888900	1.41867	11.0667	0.113627	0.0873018	0.0744322	134
Chr1	AAEL000132	219914200	1.26954	9.62991	0.116478	0.115594	0.0964604	89
Chr1	AAEL000101	220001800	2.86348	16.7248	0.146184	0.170269	0.133077	108
Chr1	AAEL000127	220100500	0.811022	7.16613	0.101668	0.065385	0.0633749	109
Chr1	AAEL017463	220656410	2.77421	5.53254	0.33397	0.0494107	0.0622873	97
Chr1	AAEL000145	220937500	1.70245	8.77131	0.162545	0.0874509	0.139654	77
Chr1	AAEL007518	223885800	1.40518	8.64119	0.13987	0.102262	0.12955	73
Chr1	AAEL007512	223938000	1.71322	12.1983	0.123151	0.0908722	0.094309	129
Chr1	AAEL018141	223988700	3.1401	13.5701	0.187915	0.0888368	0.122357	127
Chr1	AAEL007511	224315900	1.96542	8.74152	0.183565	0.0724978	0.11652	91
Chr1	AAEL007519	224536120	6.5175	20.294	0.243086	0.110779	0.187929	134
Chr1	AAEL007517	224574630	2.31964	10.4606	0.181502	0.062233	0.11751	114
Chr1	AAEL014568	224726000	8.26554	39.5498	0.172864	0.12239	0.164127	272
Chr1	AAEL014569	224764840	1.59294	11.3231	0.12333	0.0564877	0.0664519	181
Chr1	AAEL013026	224825020	1.24365	9.01242	0.12126	0.110203	0.121037	77
Chr1	AAEL018696	224954100	8.38448	56.7994	0.128628	0.133689	0.159586	380
Chr1	AAEL009309	225194310	0.583795	5.2477	0.100111	0.0441903	0.0628591	96
Chr1	AAEL009313	225249600	1.37054	9.09668	0.130937	0.0848095	0.113269	90
Chr1	AAEL009306	225595930	0.184566	1.38765	0.117392	0.0328677	0.0249509	47
Chr1	AAEL005811	225729720	0.893104	3.7518	0.192276	0.0252339	0.0261457	143
Chr1	AAEL005803	225894220	1.13031	9.96703	0.101854	0.0630571	0.0871835	131
Chr1	AAEL005793	226584800	3.03327	20.398	0.129454	0.0930196	0.0954666	212
Chr1	AAEL005813	226612100	2.89841	21.7654	0.117517	0.059945	0.0537842	379
Chr1	AAEL005801	226678800	8.48479	55.8239	0.131938	0.113534	0.123789	461
Chr1	AAEL005799	226962510	3.15413	13.9411	0.184503	0.097036	0.126929	122
Chr1	AAEL005792	227011600	0.969042	6.60101	0.12801	0.0548275	0.0798365	96
Chr1	AAEL005807	227018500	0.927173	5.40206	0.146491	0.0628336	0.0905418	69
Chr1	AAEL005821	227090800	4.19432	23.3939	0.152033	0.110296	0.100996	217
Chr1	AAEL015247	227261240	0.321493	2.83237	0.101936	0.054986	0.035944	61
Chr1	AAEL015248	227286940	0.912003	7.66512	0.10633	0.106469	0.0766457	82
Chr1	AAEL013242	227347500	7.51717	59.1457	0.112764	0.116738	0.124131	481
Chr1	AAEL013239	227408330	6.94717	43.0002	0.13909	0.0902886	0.106953	428
Chr1	AAEL013241	227604540	3.45374	26.9592	0.113562	0.145561	0.148248	180
Chr1	AAEL013238	227712110	0.33738	2.8234	0.106739	0.0592192	0.0664436	44
Chr1	AAEL013245	227732600	2.23119	13.7472	0.139638	0.0480638	0.0880312	198
Chr1	AAEL014299	228192000	1.60246	13.7994	0.104043	0.123867	0.128385	108
Chr1	AAEL014298	228216910	3.15557	18.177	0.147923	0.118264	0.136784	140
Chr1	AAEL012704	228708510	1.57597	9.6132	0.140848	0.196949	0.158256	53
Chr1	AAEL012697	228719210	1.40433	7.76682	0.153125	0.097838	0.0878668	82
Chr1	AAEL018247	228737740	2.04002	16.6039	0.10942	0.0758777	0.0497476	261
Chr1	AAEL003777	228889900	1.18277	9.7156	0.108527	0.120744	0.100607	86
Chr1	AAEL003785	229587400	2.45285	15.6461	0.135524	0.0646368	0.0593134	248
Chr1	AAEL003797	229659400	0.57421	4.3326	0.117023	0.0704448	0.0784184	57
Chr1	AAEL003804	229692540	1.21067	9.40817	0.114011	0.0825187	0.100334	101
Chr1	AAEL003795	229760840	0.519068	3.42147	0.131725	0.041023	0.0507638	73
Chr1	AAEL003780	229798800	2.64364	19.5911	0.118897	0.0375388	0.0457487	461
Chr1	AAEL010473	230125000	1.01383	8.78794	0.103433	0.0685426	0.0843492	114
Chr1	AAEL010463	230545500	0.175835	1.55418	0.101638	0.080593	0.0643408	21
Chr1	AAEL010466	230639200	3.08271	19.8257	0.134567	0.0721823	0.0544623	308
Chr1	AAEL010471	230664940	2.41586	14.8327	0.140062	0.0791	0.0649122	202
Chr1	AAEL015355	230840700	0.352414	1.91248	0.155598	0.101751	0.0765961	21
Chr1	AAEL012925	232056300	0.751846	4.17853	0.152493	0.040571	0.0396546	102
Chr1	AAEL013459	232562200	0.535835	2.79576	0.160834	0.0524638	0.0811933	41
Chr1	AAEL009911	232857800	0.316126	2.46171	0.113803	0.0848693	0.102926	26
Chr1	AAEL009912	232882330	1.7376	13.3825	0.11492	0.0644593	0.0828061	178
Chr1	AAEL009902	232897600	0.973762	7.82864	0.110625	0.0513501	0.0744015	122
Chr1	AAEL009917	232913300	4.04056	18.317	0.180725	0.0422943	0.0815427	292
Chr1	AAEL009913	232950800	1.63052	8.48814	0.16114	0.0373877	0.0544075	184
Chr1	AAEL009908	232969300	1.50944	10.3594	0.127177	0.0391443	0.0795348	171
Chr1	AAEL009899	233005500	1.69253	10.3713	0.140298	0.0583091	0.0757646	153
Chr1	AAEL009915	233125800	3.13288	20.4858	0.132644	0.0648731	0.0863892	267
Chr1	AAEL009901	233156600	0.616162	5.05917	0.108569	0.0533103	0.0755429	77
Chr1	AAEL009910	233382800	2.49634	18.9287	0.116515	0.0694812	0.0747837	257
Chr1	AAEL009904	233412410	0.826127	5.50173	0.130554	0.0367367	0.0570018	115
Chr1	AAEL003018	234860100	3.58751	21.3657	0.14377	0.10696	0.149691	164
Chr1	AAEL002996	234949000	2.36956	16.0618	0.128562	0.110307	0.110554	143
Chr1	AAEL003002	235011040	5.21435	38.4885	0.119314	0.154314	0.156214	244
Chr1	AAEL002987	235051130	6.97109	57.8797	0.107494	0.135378	0.132353	425
Chr1	AAEL002985	235185400	2.05036	11.5898	0.150317	0.075138	0.197185	84
Chr1	AAEL012039	235828430	6.88505	45.2384	0.132091	0.0758658	0.106969	486
Chr1	AAEL009719	236480620	3.013	19.766	0.132271	0.0828389	0.0696118	254
Chr1	AAEL009724	236569900	2.93888	19.0969	0.133369	0.16253	0.142283	123
Chr1	AAEL000982	236859900	1.61238	8.36873	0.161543	0.101139	0.0992882	82
Chr1	AAEL001005	236949710	1.8468	14.2887	0.114456	0.0889745	0.069336	177
Chr1	AAEL001009	236984000	4.49876	25.3541	0.150698	0.0926189	0.10134	256
Chr1	AAEL000974	237505700	0.817204	4.69993	0.148121	0.0459338	0.0425694	104
Chr1	AAEL007075	238277820	2.13251	18.1995	0.104885	0.167992	0.151621	114
Chr1	AAEL007076	238690940	2.17898	17.5247	0.110588	0.126207	0.118847	141
Chr1	AAEL007078	238863000	4.38162	25.4692	0.146784	0.117804	0.112044	217
Chr1	AAEL014763	239229000	2.92233	23.9989	0.108551	0.0884489	0.0960993	256
Chr1	AAEL012447	240479310	4.11577	18.5395	0.181669	0.138513	0.130499	135
Chr1	AAEL012438	240666440	1.37192	6.69103	0.170151	0.0660986	0.055228	108
Chr1	AAEL012439	240680100	3.66831	13.0717	0.219134	0.125664	0.120489	104
Chr1	AAEL012440	240720940	1.28333	11.4994	0.100396	0.0643639	0.0741784	163
Chr1	AAEL012448	240741030	1.68461	13.7256	0.109318	0.0772279	0.0942002	157
Chr1	AAEL012446	240832700	33.0483	219.919	0.130643	0.130591	0.145853	1567
Chr1	AAEL014946	240988000	2.75033	9.24846	0.229217	0.102207	0.136104	76
Chr1	AAEL014945	241009800	0.490449	4.12255	0.106319	0.0901965	0.0781275	48
Chr1	AAEL015048	241075900	1.38484	12.171	0.102158	0.0701188	0.0744881	165
Chr1	AAEL018702	241452030	0.712838	3.09966	0.186974	0.0605701	0.0490282	56
Chr1	AAEL018701	241470100	0.934941	5.74861	0.139887	0.0839359	0.079249	69
Chr1	AAEL009579	241481500	1.45189	10.8385	0.118133	0.144716	0.0992533	87
Chr1	AAEL003100	242523100	4.09685	33.1723	0.109926	0.132	0.118952	260
Chr1	AAEL003092	242645200	12.888	95.3215	0.119102	0.142252	0.156905	628
Chr1	AAEL018291	242764500	6.12218	42.4641	0.126006	0.10621	0.118973	371
Chr1	AAEL015260	242834620	0.906503	6.0394	0.130509	0.144515	0.137194	42
Chr1	AAEL011264	243094540	3.06058	18.9476	0.139066	0.136361	0.139339	136
Chr1	AAEL011263	243143530	3.02516	23.4089	0.114442	0.126114	0.124253	185
Chr1	AAEL011268	243206310	0.471731	2.57497	0.154833	0.128575	0.173094	17
Chr1	AAEL007493	244215300	3.14961	26.7303	0.105409	0.134802	0.141133	191
Chr1	AAEL007501	244233000	2.95656	20.049	0.128515	0.117294	0.13477	156
Chr1	AAEL007484	244263440	8.9095	54.9984	0.139411	0.204151	0.191765	274
Chr1	AAEL007500	244326440	0.944516	7.69723	0.109297	0.088912	0.088479	85
Chr1	AAEL007486	244456800	7.02643	45.9762	0.132568	0.199087	0.156062	254
Chr1	AAEL007480	244526000	2.04851	17.0562	0.107225	0.0896492	0.0759303	202
Chr1	AAEL007496	244565100	1.75991	14.9715	0.105186	0.178742	0.120689	98
Chr1	AAEL018140	244908430	12.6051	78.4093	0.138496	0.121658	0.145578	575
Chr1	AAEL010889	245680310	1.20531	8.43284	0.125057	0.0775046	0.0945661	96
Chr1	AAEL010894	245863600	2.80141	18.537	0.131285	0.143229	0.115319	141
Chr1	AAEL010886	245897420	3.34941	26.5782	0.111917	0.134176	0.148023	185
Chr1	AAEL010896	246091800	4.36371	28.1432	0.134239	0.145123	0.170681	175
Chr1	AAEL010890	246293930	4.00329	27.4662	0.127212	0.102254	0.0910489	279
Chr1	AAEL009208	246359640	1.51966	13.2989	0.102551	0.0857176	0.096416	143
Chr1	AAEL009210	246471520	2.38817	18.6872	0.113316	0.0725713	0.07892	244
Chr1	AAEL013723	247666700	5.76915	35.376	0.140214	0.101729	0.119599	317
Chr1	AAEL013726	247805640	3.70882	17.7102	0.173156	0.126037	0.121025	141
Chr1	AAEL013725	247885630	3.65327	26.9638	0.119321	0.119001	0.108382	233
Chr1	AAEL013721	247901000	2.50119	16.4984	0.131644	0.149828	0.111619	124
Chr1	AAEL014046	248198500	4.00602	30.2683	0.116881	0.113549	0.115983	259
Chr1	AAEL004568	248368800	2.40751	21.4185	0.101046	0.168757	0.160774	130
Chr1	AAEL012863	249888030	2.23766	18.4197	0.108323	0.2091	0.160079	98
Chr1	AAEL012870	249976700	2.36939	17.9292	0.116727	0.187553	0.206967	89
Chr1	AAEL012864	249999200	2.15887	17.9919	0.107136	0.160297	0.131303	121
Chr1	AAEL010114	250114010	3.95633	12.8173	0.235866	0.0915049	0.1477	105
Chr1	AAEL009642	250468600	0.788715	6.27743	0.111619	0.0490673	0.0691851	104
Chr1	AAEL009641	250648310	5.03388	31.4	0.138165	0.123806	0.115933	259
Chr1	AAEL011253	251286540	4.99395	42.0174	0.106229	0.0701959	0.0806878	548
Chr1	AAEL018215	251421800	18.8741	150.956	0.111135	0.112334	0.122576	1267
Chr1	AAEL011255	251672300	2.86126	20.6867	0.121508	0.117482	0.172279	140
Chr1	AAEL014006	251860410	4.36104	25.8664	0.144274	0.220768	0.220049	117
Chr1	AAEL011329	252209830	3.51471	21.0575	0.143036	0.075287	0.089018	251
Chr1	AAEL006191	252439500	5.17396	26.5761	0.162959	0.0592449	0.0789242	377
Chr1	AAEL006208	252562200	4.51486	28.9122	0.135066	0.108293	0.103831	267
Chr1	AAEL006202	252878830	6.89486	40.4197	0.145724	0.186554	0.236585	190
Chr1	AAEL013423	253648040	2.36978	17.8747	0.117058	0.109192	0.124202	150
Chr1	AAEL002563	254104030	6.25492	41.2259	0.131736	0.160991	0.174248	242
Chr1	AAEL002539	254256300	4.16009	32.0029	0.115037	0.0967033	0.0956124	327
Chr1	AAEL017322	254270600	1.39648	8.00865	0.148481	0.233483	0.170684	40
Chr1	AAEL002566	254278120	5.10445	33.6017	0.131877	0.142644	0.158789	220
Chr1	AAEL002551	254314520	3.04817	21.9794	0.121792	0.0657533	0.0707512	318
Chr1	AAEL002556	254332730	1.9319	16.6044	0.104223	0.0745743	0.045953	270
Chr1	AAEL002548	254387000	4.40656	32.5686	0.119176	0.0886654	0.100266	338
Chr1	AAEL002564	254429200	0.829815	6.37585	0.115161	0.0508251	0.0760658	100
Chr1	AAEL002561	254437000	1.27519	4.19714	0.233025	0.0829059	0.103899	44
Chr1	AAEL002540	254585310	0.443286	1.544	0.223062	0.0473109	0.0366796	36
Chr1	AAEL002560	254732800	5.37983	41.2104	0.115471	0.10936	0.123662	350
Chr1	AAEL002568	254750540	0.757608	6.80196	0.100218	0.143533	0.117704	51
Chr1	AAEL002574	255159130	2.94828	23.1852	0.112816	0.111686	0.0851473	231
Chr1	AAEL002565	255327000	39.8724	262.692	0.131782	0.11685	0.118665	2190
Chr1	AAEL002571	256141800	3.68848	27.1324	0.119675	0.0945044	0.116225	253
Chr1	AAEL002544	256298900	4.5686	14.5756	0.238641	0.129614	0.174054	94
Chr1	AAEL002542	256310000	1.5386	8.05729	0.16034	0.0826752	0.136476	72
Chr1	AAEL002541	256321400	3.23086	14.5265	0.181945	0.0988889	0.120716	130
Chr1	AAEL002557	256352500	7.0373	31.8664	0.180891	0.115274	0.108463	279
Chr1	AAEL002567	256486910	3.1035	14.1659	0.179711	0.138498	0.175111	89
Chr1	AAEL002546	256756220	1.95931	14.2868	0.120602	0.117266	0.114738	121
Chr1	AAEL002572	256804830	1.38308	10.4019	0.11736	0.116125	0.123661	85
Chr1	AAEL003491	256946000	7.36163	30.1867	0.196058	0.211403	0.202299	144
Chr1	AAEL003501	257007700	1.65543	12.1352	0.12004	0.0999631	0.103253	117
Chr1	AAEL003507	257035000	12.6189	73.2816	0.146901	0.199165	0.182502	377
Chr1	AAEL003503	257928500	0.817278	4.90854	0.142736	0.0577724	0.105159	59
Chr1	AAEL003490	257942300	2.68605	17.291	0.134457	0.126998	0.123955	135
Chr1	AAEL003495	257956010	9.41427	64.1376	0.127995	0.148556	0.172154	393
Chr1	AAEL014995	258389200	1.57486	12.834	0.109298	0.0861792	0.0719171	159
Chr1	AAEL010923	258781110	7.21546	36.6147	0.164623	0.152548	0.123574	260
Chr1	AAEL009111	261023000	8.62706	24.0421	0.264073	0.189579	0.156678	136
Chr1	AAEL009108	261779440	7.21873	45.9304	0.13582	0.151244	0.157098	293
Chr1	AAEL009109	261893500	0.81951	4.74946	0.147156	0.145946	0.105489	37
Chr1	AAEL008334	263229700	0.186065	1.48213	0.111537	0.104065	0.103882	14
Chr1	AAEL008335	263230400	0.883698	7.72534	0.102648	0.149167	0.139791	53
Chr1	AAEL004401	263640330	5.38421	35.8939	0.130437	0.114332	0.119798	301
Chr1	AAEL004399	263858400	6.60205	52.3984	0.111898	0.105378	0.109829	479
Chr1	AAEL004391	264677000	4.91442	38.9834	0.111951	0.144678	0.128979	282
Chr1	AAEL004389	265440330	3.36634	27.7414	0.108216	0.0795549	0.0908179	319
Chr1	AAEL013738	265564100	1.49551	6.43311	0.188622	0.119234	0.118503	53
Chr1	AAEL017160	265671200	0.304296	1.13506	0.211411	0.0631235	0.0449403	21
Chr1	AAEL011521	265692200	0.958181	7.9824	0.107172	0.101809	0.0929845	81
Chr1	AAEL014082	266406500	2.06491	13.7137	0.130868	0.180422	0.205953	70
Chr1	AAEL014080	266427000	4.43487	36.6761	0.107876	0.14929	0.142106	247
Chr1	AAEL012953	267137700	5.26014	40.627	0.114632	0.118304	0.141919	307
Chr1	AAEL012955	267268000	1.75938	14.8495	0.10593	0.12358	0.101104	130
Chr1	AAEL010723	267614800	4.48531	36.0394	0.110681	0.170857	0.158863	215
Chr1	AAEL010722	267648800	1.52971	7.84658	0.163147	0.10037	0.111738	73
Chr1	AAEL010724	267692810	1.13494	10.1446	0.100619	0.205274	0.16649	54
Chr1	AAEL010721	267985600	2.72706	15.1567	0.152488	0.0947771	0.118244	140
Chr1	AAEL005533	269805720	2.89049	23.8309	0.108172	0.129949	0.138047	175
Chr1	AAEL014631	269930000	6.78446	38.8373	0.148711	0.124102	0.0824853	370
Chr1	AAEL016960	270011300	0.298022	2.12811	0.122839	0.0662861	0.0463659	37
Chr1	AAEL014630	270021200	0.857683	3.82345	0.183221	0.0252487	0.0608161	87
Chr1	AAEL012825	270465000	6.0118	42.4358	0.124089	0.19267	0.158716	237
Chr1	AAEL017328	270546100	0.316384	2.2573	0.12293	0.134058	0.0909214	20
Chr1	AAEL000070	270859400	6.18075	42.1784	0.127809	0.123972	0.131661	324
Chr1	AAEL002165	271122700	2.25761	15.0851	0.130176	0.127589	0.144098	110
Chr1	AAEL002141	271211100	9.21305	75.0033	0.109397	0.166452	0.183966	424
Chr1	AAEL002137	271568120	2.06811	16.8121	0.109538	0.104097	0.0991453	162
Chr1	AAEL002145	271597800	5.43196	41.7804	0.115054	0.195283	0.13267	250
Chr1	AAEL002173	271616100	2.49045	17.4271	0.125038	0.0879661	0.134233	155
Chr1	AAEL017127	271631000	0.58465	2.87655	0.168916	0.125121	0.109598	24
Chr1	AAEL002142	271632400	1.01605	7.97124	0.113054	0.0868015	0.136507	70
Chr1	AAEL002140	271675800	0.787787	3.99744	0.164629	0.159909	0.101105	30
Chr1	AAEL002143	272470140	1.19555	7.61056	0.135763	0.140437	0.108542	60
Chr1	AAEL005401	273973800	3.38539	29.7764	0.102087	0.176915	0.147803	181
Chr1	AAEL005413	273985100	4.14908	26.9283	0.133508	0.218168	0.150355	144
Chr1	AAEL005423	274005300	6.86133	46.5251	0.128522	0.161177	0.111814	334
Chr1	AAEL005410	274366040	2.49979	19.3918	0.114189	0.121317	0.123687	155
Chr1	AAEL005418	274503830	1.68825	14.8132	0.102309	0.160955	0.0880855	120
Chr1	AAEL005400	274602900	3.06524	20.8394	0.128228	0.146957	0.114421	158
Chr1	AAEL005403	274810500	5.45726	25.1768	0.178144	0.192043	0.198442	127
Chr1	AAEL005408	274845630	3.15877	28.3998	0.100092	0.150857	0.102261	221
Chr1	AAEL005426	274862330	5.62264	35.1441	0.137922	0.166529	0.134218	230
Chr1	AAEL005417	274883800	5.5929	38.7847	0.12603	0.178827	0.15076	233
Chr1	AAEL005399	274909210	4.47605	15.2769	0.226602	0.211995	0.0897093	100
Chr1	AAEL005409	274930940	3.3055	24.5569	0.118637	0.190612	0.132397	149
Chr1	AAEL005406	274961500	4.01149	30.3042	0.1169	0.182506	0.118565	200
Chr1	AAEL005419	275000900	2.94129	23.248	0.112309	0.157532	0.0833128	190
Chr1	AAEL005425	275037500	10.8803	78.7336	0.121413	0.172396	0.132472	509
Chr1	AAEL003769	275647710	3.46056	27.8209	0.110627	0.160411	0.12193	194
Chr1	AAEL003762	275761440	3.78979	24.859	0.132285	0.190547	0.0914538	173
Chr1	AAEL003767	275772800	1.13137	6.38989	0.150423	0.194962	0.153659	36
Chr1	AAEL003770	275797910	5.07245	32.6146	0.134594	0.193928	0.138029	194
Chr1	AAEL018306	275880300	7.17384	55.5226	0.114422	0.145467	0.10287	441
Chr1	AAEL003749	276057500	1.52096	5.57912	0.214217	0.210667	0.184048	28
Chr1	AAEL003754	276092800	7.84782	60.5062	0.114811	0.177538	0.139027	377
Chr1	AAEL003768	276165400	7.70266	43.4344	0.150628	0.117108	0.098844	394
Chr1	AAEL003750	276188730	1.04717	7.06314	0.129116	0.11085	0.0688973	77
Chr1	AAEL003746	276221800	4.81768	33.4078	0.126033	0.198837	0.156791	186
Chr1	AAEL003761	276243000	2.00026	16.3746	0.108858	0.176892	0.131729	104
Chr1	AAEL003747	276292900	5.46838	26.7481	0.169738	0.163745	0.111283	191
Chr1	AAEL003764	276695030	2.26544	11.5879	0.16353	0.201101	0.11252	73
Chr1	AAEL003766	276840100	23.0306	138.242	0.142806	0.195175	0.157701	776
Chr1	AAEL003763	276861340	7.98436	54.9024	0.126964	0.236491	0.161207	275
Chr1	AAEL003920	277718800	2.96224	21.8308	0.119479	0.0969542	0.113387	204
Chr1	AAEL003912	278207400	0.847007	7.5861	0.100438	0.101511	0.0866249	79
Chr1	AAEL003911	278231400	4.07244	36.0715	0.101446	0.108049	0.120621	312
Chr1	AAEL003908	278334300	4.24167	23.4593	0.153123	0.0954377	0.0852301	256
Chr1	AAEL003905	278863830	5.88592	51.3742	0.102793	0.127419	0.129174	395
Chr1	AAEL003914	280108900	4.48864	28.3596	0.136648	0.12953	0.110001	234
Chr1	AAEL003917	280164300	1.18679	7.19412	0.141606	0.0981968	0.0784854	81
Chr1	AAEL013025	280449400	6.35157	28.215	0.183749	0.136018	0.105454	229
Chr1	AAEL012727	281902500	3.1166	25.5927	0.108557	0.0873045	0.0821353	296
Chr1	AAEL001160	281984800	2.10261	15.2733	0.121007	0.0726009	0.0843611	192
Chr1	AAEL002876	282389800	2.38991	18.7514	0.113044	0.0877659	0.0616559	246
Chr1	AAEL002880	283017400	13.0354	37.3205	0.258865	0.187356	0.211518	184
Chr1	AAEL002865	283253500	0.499168	2.5763	0.162306	0.0941251	0.0860626	28
Chr1	AAEL002860	283265400	1.29049	10.4021	0.110368	0.135595	0.146681	74
Chr1	AAEL002864	283279000	4.37093	24.8031	0.149823	0.134971	0.115625	194
Chr1	AAEL002868	283633820	4.37979	23.6731	0.156126	0.177646	0.154073	140
Chr1	AAEL002878	283831400	1.52189	10.5973	0.125577	0.131217	0.152968	74
Chr1	AAEL002874	283853700	2.28629	18.5492	0.109731	0.130821	0.118992	147
Chr1	AAEL002857	283913910	2.44438	21.1614	0.10355	0.146589	0.151286	141
Chr1	AAEL002867	283978500	3.82278	28.6844	0.117598	0.148961	0.153121	187
Chr1	AAEL002862	284043900	6.26305	43.5793	0.125657	0.182643	0.173506	242
Chr1	AAEL002873	284667000	1.78459	11.3842	0.135516	0.142142	0.130426	83
Chr1	AAEL005943	285040700	3.89379	29.6855	0.115958	0.131211	0.124821	229
Chr1	AAEL017124	285069310	0.443497	3.72743	0.106331	0.078077	0.087822	44
Chr1	AAEL005942	285481430	5.4943	43.698	0.11169	0.0979607	0.151312	344
Chr1	AAEL005950	285629500	4.59905	33.9894	0.119182	0.0855898	0.103614	353
Chr1	AAEL005951	285675640	2.40807	16.5895	0.126757	0.128191	0.136344	124
Chr1	AAEL007386	287910110	1.84144	13.8738	0.117175	0.0987825	0.105513	133
Chr1	AAEL015443	288605400	1.60495	12.3904	0.114678	0.122833	0.109325	105
Chr1	AAEL002963	288699400	0.985151	8.4287	0.104649	0.0718539	0.0779177	111
Chr1	AAEL002954	288982300	2.40663	10.1391	0.191828	0.117525	0.1189	84
Chr1	AAEL002950	289453900	1.90311	10.5778	0.152481	0.107551	0.087919	106
Chr1	AAEL002979	289480920	2.14942	16.1985	0.117148	0.105563	0.113578	146
Chr1	AAEL002967	289482910	3.84394	20.7314	0.156415	0.148302	0.194492	120
Chr1	AAEL002972	289525340	6.19097	41.9414	0.128624	0.139714	0.153582	283
Chr1	AAEL002964	289547900	1.50339	12.3648	0.108405	0.10879	0.093735	120
Chr1	AAEL002959	289554200	5.02181	35.6865	0.123361	0.195742	0.144404	206
Chr1	AAEL002969	289562600	5.00956	27.1299	0.15587	0.104603	0.119133	238
Chr1	AAEL002958	289625700	3.29543	21.0636	0.135286	0.114426	0.105175	188
Chr1	AAEL002978	289667200	1.78232	13.7357	0.114854	0.0838629	0.101924	146
Chr1	AAEL002960	290226010	4.32962	18.8784	0.186557	0.189613	0.154317	109
Chr1	AAEL002965	290252600	1.06398	5.90158	0.152748	0.0879246	0.06832	74
Chr1	AAEL018289	290332120	6.63437	42.5872	0.134786	0.133342	0.104949	351
Chr1	AAEL002949	290549820	4.02916	22.7327	0.150556	0.180794	0.201682	119
Chr1	AAEL014727	291044900	2.8043	8.31082	0.252296	0.106911	0.0765639	90
Chr1	AAEL004298	291260120	1.62597	11.593	0.123003	0.112454	0.0933103	112
Chr1	AAEL004303	291366040	4.30735	29.7812	0.126358	0.158783	0.136908	199
Chr1	AAEL004275	291666300	1.11267	5.32694	0.172785	0.0849105	0.0757502	65
Chr1	AAEL017264	291773700	0.202494	1.60532	0.11201	0.0672203	0.107433	18
Chr1	AAEL010631	292365200	2.61711	12.66	0.17131	0.101713	0.122028	111
Chr1	AAEL010626	293164030	2.24141	16.276	0.121044	0.142613	0.113122	125
Chr1	AAEL013746	293335600	1.3109	8.67426	0.131285	0.0915171	0.114521	88
Chr1	AAEL015308	293728000	1.64733	13.9565	0.105572	0.114746	0.0980026	130
Chr1	AAEL006118	294233110	2.89306	18.2254	0.136992	0.208216	0.259181	77
Chr1	AAEL006116	294250910	17.3117	132.634	0.115453	0.153272	0.167107	816
Chr1	AAEL007219	295731930	4.99083	41.6983	0.106895	0.161942	0.166941	249
Chr1	AAEL007212	295743200	0.108406	0.971914	0.100346	0.125392	0.112525	8
Chr1	AAEL007215	296042040	3.59551	30.613	0.105106	0.0951759	0.0977488	311
Chr1	AAEL007198	296181800	2.60619	19.9008	0.115795	0.140911	0.16559	128
Chr1	AAEL007217	296204220	5.80681	25.0729	0.188046	0.16599	0.149203	157
Chr1	AAEL010421	296768220	0.892471	5.97367	0.129981	0.133195	0.0923578	52
Chr1	AAEL010408	296829600	5.64586	49.0904	0.103147	0.157189	0.128922	338
Chr1	AAEL010402	296920200	2.61465	20.4341	0.11344	0.127077	0.119977	163
Chr1	AAEL010415	297117910	3.29263	18.6198	0.150263	0.138831	0.116529	143
Chr1	AAEL010418	297130040	1.79858	11.6019	0.134218	0.0906936	0.127413	105
Chr1	AAEL010426	297214400	1.59206	12.9187	0.109715	0.116521	0.0979014	118
Chr1	AAEL010405	297268510	1.75872	10.8474	0.139514	0.109596	0.10081	101
Chr1	AAEL007789	297343100	5.03112	39.8336	0.11214	0.12669	0.173296	261
Chr1	AAEL007792	297423610	2.85589	22.7563	0.111505	0.106293	0.10644	211
Chr1	AAEL012060	299095400	1.09476	7.21128	0.131803	0.0633034	0.0902168	92
Chr1	AAEL017061	300002810	0.792476	6.64186	0.106597	0.0419514	0.0604885	127
Chr1	AAEL012494	300143510	0.820889	3.97553	0.171146	0.16884	0.142577	25
Chr1	AAEL012488	300228800	1.95853	17.3279	0.101549	0.0787124	0.0723947	226
Chr1	AAEL012481	300315610	3.83832	22.7632	0.144289	0.132586	0.135016	167
Chr1	AAEL018056	300371230	3.69689	32.6894	0.101601	0.113093	0.12597	268
Chr1	AAEL012482	300574140	0.635506	5.50857	0.103434	0.153704	0.172511	34
Chr1	AAEL007343	300699200	3.00078	20.0611	0.130119	0.101009	0.0964649	199
Chr1	AAEL017035	300714800	0.345647	2.48482	0.122116	0.137862	0.14838	17
Chr1	AAEL014264	300832800	0.264772	2.21027	0.106977	0.0820719	0.0606045	31
Chr1	AAEL010258	301235710	1.86795	14.6748	0.112917	0.0976274	0.105567	142
Chr1	AAEL014511	301398800	1.91142	9.29743	0.170528	0.192547	0.205287	46
Chr1	AAEL014173	301540900	1.06984	9.38976	0.102283	0.13693	0.189855	57
Chr1	AAEL014175	301567600	1.53999	10.6861	0.125959	0.12026	0.117941	88
Chr1	AAEL014174	301615130	3.14078	23.9782	0.115815	0.172596	0.122037	160
Chr1	AAEL014839	303430240	3.46756	26.2247	0.116783	0.109852	0.097128	250
Chr1	AAEL015231	303882520	3.72801	30.0219	0.11046	0.133145	0.134431	220
Chr1	AAEL003164	304596120	0.435569	3.40776	0.113331	0.152873	0.165144	21
Chr1	AAEL009800	305761600	0.795907	6.42476	0.110226	0.0684943	0.077885	86
Chr1	AAEL009783	305852730	4.79689	33.1598	0.126378	0.127974	0.14031	244
Chr1	AAEL009795	305984830	15.7417	140.676	0.100639	0.127739	0.147411	1004
Chr1	AAEL009787	306027030	3.71693	30.5279	0.10854	0.146567	0.144312	207
Chr1	AAEL015307	306048410	1.83953	15.6981	0.10489	0.142029	0.140458	109
Chr1	AAEL013758	306728830	1.13603	9.56788	0.106132	0.130393	0.125891	74
Chr1	AAEL010483	308376030	5.96168	45.9054	0.114942	0.127726	0.152294	323
Chr1	AAEL010482	308555600	1.15862	6.37204	0.153854	0.0765249	0.0756595	82
Chr1	AAEL010486	308565700	0.682547	5.22286	0.11558	0.0840912	0.120471	50
Chr1	AAEL010477	308581900	2.00771	17.6373	0.102199	0.11539	0.214069	106
Chr1	AAEL010476	308593500	2.577	20.4088	0.112112	0.142659	0.113112	157
Chr1	AAEL010478	308850300	2.10244	18.3962	0.102565	0.0866768	0.113485	180
Chr1	AAEL014813	308912700	1.55513	6.51793	0.192632	0.0877361	0.0826057	75
Chr1	AAEL014811	308922000	2.81235	16.677	0.144302	0.165738	0.11497	118
Chr1	AAEL005992	308945800	7.68934	58.1371	0.116812	0.159719	0.136434	386
Chr1	AAEL017508	309365340	1.93509	12.5875	0.133247	0.105517	0.125706	107
Chr1	AAEL012621	309383500	2.89662	23.0444	0.111662	0.12223	0.120278	188
Chr1	AAEL012627	309460600	9.80367	74.542	0.116232	0.145239	0.154817	489
Chr1	AAEL012625	309546500	1.79701	15.1439	0.106076	0.0998697	0.111055	141
Chr1	AAEL012338	309982940	0.640153	5.58695	0.102801	0.0453811	0.0533403	111
Chr1	AAEL017978	310308540	1.86051	16.709	0.100192	0.0764326	0.0939192	193
Chr1	AAEL014994	311285800	0.698819	4.87818	0.125304	0.0886278	0.0789706	57
Chr1	AAEL014993	311316440	2.9038	22.6162	0.113785	0.121439	0.123237	182
Chr1	AAEL018255	311660000	11.0544	77.1889	0.125272	0.143407	0.142762	533
Chr1	AAEL013084	311809340	0.910251	4.63587	0.164124	0.0564	0.0951275	60
Chr1	AAEL015148	311948440	2.42852	5.20947	0.317953	0.0668636	0.112213	57
Chr1	AAEL013414	312013020	1.48304	5.04034	0.227342	0.0857908	0.090471	56
Chr1	AAEL015147	312356800	1.51287	13.2077	0.102772	0.08429	0.106297	138
Chr1	AAEL011843	312576120	2.71135	19.3449	0.122929	0.0943565	0.109699	187
Chr1	AAEL009573	312970900	2.27955	10.757	0.174858	0.0734927	0.0898257	129
Chr1	AAEL009574	313574900	3.04477	21.9539	0.121797	0.0939204	0.106507	216
Chr1	AAEL007995	314370300	6.81959	52.7208	0.114537	0.138265	0.153633	358
Chr1	AAEL008008	314763500	4.5212	39.6167	0.102433	0.136357	0.12883	294
Chr1	AAEL015101	314882010	0.9377	5.75822	0.140041	0.110482	0.17887	39
Chr1	AAEL012391	315895710	1.61939	13.2403	0.108979	0.0893879	0.0866369	149
Chr1	AAEL012389	315998110	2.38638	19.3074	0.110003	0.159094	0.112978	139
Chr1	AAEL012392	316000540	5.4368	47.2409	0.103209	0.196105	0.221009	222
Chr1	AAEL012396	316044700	0.461094	2.30006	0.166993	0.133313	0.0920263	20
Chr1	AAEL012395	316069800	6.97736	56.573	0.109793	0.127403	0.137062	421
Chr1	AAEL015067	316285700	2.53129	22.6281	0.10061	0.118293	0.104986	199
Chr1	AAEL013834	316348700	8.05544	58.3018	0.121395	0.133726	0.134206	428
Chr1	AAEL013833	316400000	5.82843	40.8023	0.124991	0.122481	0.125321	325
Chr1	AAEL012583	317058230	13.285	116.085	0.10269	0.151815	0.153645	750
Chr1	AAEL014911	317256700	0.800472	7.0997	0.101323	0.096843	0.0937913	73
Chr1	AAEL014320	317390940	0.913165	5.76712	0.136696	0.0798901	0.102705	62
Chr1	AAEL014266	317473600	4.69118	39.2556	0.106747	0.103466	0.108432	365
Chr1	AAEL014267	317499800	2.35564	16.9051	0.122302	0.127864	0.150879	119
Chr1	AAEL011980	318021400	2.19367	13.6528	0.138433	0.184673	0.25773	61
Chr1	AAEL011976	318062600	1.38654	8.20426	0.14457	0.141429	0.113702	63
Chr1	AAEL011977	318077000	1.30867	9.94899	0.116247	0.11389	0.115396	85
Chr1	AAEL011978	318205500	6.60316	56.773	0.10419	0.150256	0.163585	357
Chr1	AAEL014965	318309800	1.2546	8.99624	0.12239	0.116845	0.115104	76
Chr1	AAEL011930	318601210	1.67807	11.1048	0.131275	0.132123	0.109511	90
Chr1	AAEL011931	318851800	3.77402	20.0115	0.158669	0.151831	0.194927	115
Chr1	AAEL014414	319037530	3.38456	21.1307	0.138059	0.107979	0.122695	180
Chr1	AAEL014411	319173110	8.5959	50.354	0.145817	0.217057	0.204786	236
Chr1	AAEL012954	319265300	1.53304	9.59816	0.137725	0.131243	0.110259	78
Chr1	AAEL004878	319635000	1.5975	12.3755	0.114328	0.191322	0.176363	66
Chr1	AAEL004877	319921120	3.49757	29.0353	0.107509	0.137519	0.134945	210
Chr1	AAEL004883	319931610	5.77588	38.3861	0.130789	0.155387	0.197983	214
Chr1	AAEL004876	320112300	9.65094	43.8194	0.180491	0.206835	0.135369	253
Chr1	AAEL004890	320288700	2.98853	21.8482	0.120327	0.164632	0.127504	147
Chr1	AAEL004885	320354300	1.37895	12.0976	0.102322	0.123852	0.136531	91
Chr1	AAEL004879	320401820	2.64757	15.0719	0.149416	0.250411	0.211381	64
Chr1	AAEL004874	320464220	5.19773	34.8486	0.129793	0.12702	0.126722	270
Chr1	AAEL004867	320524500	0.655939	5.73346	0.102661	0.239508	0.192339	26
Chr1	AAEL004891	320549900	2.38723	13.4624	0.150617	0.0794338	0.0938048	153
Chr1	AAEL004868	320596000	4.93489	32.7367	0.130998	0.156105	0.154069	208
Chr1	AAEL004875	320649200	7.38141	38.2412	0.161793	0.126726	0.103851	328
Chr1	AAEL004865	320781910	5.00712	39.7505	0.111872	0.138912	0.128241	295
Chr1	AAEL004889	320830330	3.53767	26.5704	0.117499	0.146789	0.15097	176
Chr1	AAEL004880	321316730	11.4253	98.5638	0.103877	0.187268	0.205565	496
Chr1	AAEL004870	321558600	3.73254	22.4098	0.142778	0.110454	0.114053	196
Chr1	AAEL004888	321585630	5.08066	27.9374	0.153875	0.130474	0.132188	212
Chr1	AAEL015197	321726300	0.426683	2.85474	0.13003	0.120291	0.252411	15
Chr1	AAEL015038	321855300	4.47461	32.3469	0.121522	0.19629	0.167578	177
Chr1	AAEL015037	321911100	5.66319	45.4754	0.110742	0.163659	0.171368	268
Chr1	AAEL007835	322155900	7.13526	58.31	0.109026	0.172118	0.179063	328
Chr1	AAEL007828	322299100	2.21948	17.0177	0.115375	0.196867	0.19346	86
Chr1	AAEL007832	322363200	3.2857	22.0432	0.129722	0.11052	0.128729	183
Chr1	AAEL007834	322712410	5.46807	41.7174	0.115885	0.151569	0.141717	280
Chr1	AAEL018249	322999200	12.5849	78.1453	0.138707	0.180918	0.132538	490
Chr1	AAEL012783	323019040	9.12134	52.4422	0.148161	0.151053	0.139817	354
Chr1	AAEL012778	323043130	5.68821	39.0113	0.127254	0.133718	0.126031	295
Chr1	AAEL012782	323171000	0.472579	3.47898	0.119593	0.134463	0.138473	25
Chr1	AAEL012785	323218140	1.99654	17.8932	0.10038	0.0796083	0.0709958	235
Chr1	AAEL012784	323230500	2.80568	21.835	0.113864	0.129341	0.126095	168
Chr1	AAEL012775	323271040	1.03333	8.45593	0.108895	0.179867	0.196732	44
Chr1	AAEL003251	323448220	3.37182	18.7943	0.152116	0.145709	0.116621	143
Chr1	AAEL003276	323459600	4.93642	36.1948	0.120016	0.136947	0.136884	261
Chr1	AAEL017003	323517000	3.13884	16.9075	0.15658	0.12672	0.158043	117
Chr1	AAEL003243	323566520	2.58998	19.6475	0.116469	0.114948	0.10026	179
Chr1	AAEL003257	323679300	1.9811	10.2972	0.16135	0.195833	0.203021	52
Chr1	AAEL003275	323702810	10.522	70.4413	0.12996	0.143473	0.137516	493
Chr1	AAEL003230	323725300	1.96015	14.7881	0.117036	0.141331	0.123914	110
Chr1	AAEL003271	323750230	7.31182	45.3564	0.138828	0.151699	0.155879	290
Chr1	AAEL003223	323882800	0.559589	2.81147	0.165998	0.153467	0.136312	19
Chr1	AAEL003267	323954700	6.40313	46.5033	0.121027	0.134852	0.125176	353
Chr1	AAEL017137	324152220	3.78309	23.0327	0.141077	0.120104	0.141578	173
Chr1	AAEL003277	324202840	4.88169	32.9849	0.128918	0.171479	0.172219	189
Chr1	AAEL003239	324383640	0.896809	6.21348	0.126128	0.111802	0.146747	48
Chr1	AAEL003228	324450940	11.755	55.0383	0.17599	0.192018	0.168602	301
Chr1	AAEL003214	324500100	4.89944	43.5253	0.101176	0.17459	0.223403	217
Chr1	AAEL018297	324686910	4.6416	40.089	0.103768	0.149187	0.142354	272
Chr1	AAEL017550	324965700	0.317098	1.68974	0.158009	0.130749	0.170076	11
Chr1	AAEL003283	325025100	3.35466	26.103	0.113881	0.135881	0.141223	185
Chr1	AAEL003224	325034400	1.09025	8.69408	0.111428	0.15215	0.161644	55
Chr1	AAEL009072	325284200	3.94325	22.1444	0.151154	0.149143	0.14397	149
Chr1	AAEL015467	327685800	1.27762	9.99324	0.113356	0.109081	0.148733	76
Chr1	AAEL005052	327768030	4.3458	29.8823	0.126966	0.0955129	0.10962	289
Chr1	AAEL005084	327814620	4.88779	27.9434	0.148876	0.153676	0.135627	191
Chr1	AAEL005071	327874840	3.03841	20.9419	0.126704	0.132896	0.108183	171
Chr1	AAEL005075	327976300	1.3696	11.3707	0.107501	0.0889976	0.0866178	127
Chr1	AAEL005058	328035510	5.37334	28.1823	0.160132	0.145027	0.106068	221
Chr1	AAEL018331	328061400	5.68915	33.6911	0.144467	0.116632	0.0959191	311
Chr1	AAEL005077	328128540	3.53895	23.1585	0.132558	0.109052	0.0900367	228
Chr1	AAEL005076	328375400	8.70906	66.6307	0.115597	0.165277	0.160906	406
Chr1	AAEL005072	328468300	2.35787	15.459	0.132339	0.114752	0.119252	130
Chr1	AAEL005063	328518110	7.40329	50.4103	0.128055	0.20824	0.18874	250
Chr1	AAEL005053	328589020	3.60535	26.9836	0.117865	0.145887	0.134432	189
Chr1	AAEL005050	328642300	7.26488	43.2979	0.14368	0.134518	0.159101	290
Chr1	AAEL005066	328646520	19.587	147.323	0.117351	0.177968	0.168017	840
Chr1	AAEL005057	328702330	5.69132	24.517	0.188402	0.169377	0.181213	137
Chr1	AAEL005069	328733600	1.43447	12.2283	0.104991	0.114776	0.0977762	114
Chr1	AAEL005064	328794600	3.14513	24.6893	0.112994	0.133418	0.149468	171
Chr1	AAEL005060	328811500	8.26131	44.7755	0.155766	0.1704	0.159222	268
Chr1	AAEL005086	328904510	3.16871	14.8352	0.176002	0.114073	0.0933822	141
Chr1	AAEL005074	329002040	5.45883	47.2811	0.103505	0.135622	0.149866	327
Chr1	AAEL005048	329069600	1.06476	8.72421	0.108771	0.10169	0.0952228	88
Chr1	AAEL005082	329768900	11.7594	90.0962	0.115452	0.166576	0.154596	554
Chr1	AAEL015283	329847000	3.91686	30.3876	0.114179	0.142347	0.113129	233
Chr1	AAEL001087	329936000	5.99909	46.4529	0.114373	0.177407	0.178283	257
Chr1	AAEL001092	330050040	2.9166	24.4522	0.106567	0.149482	0.198274	139
Chr1	AAEL001091	330077310	5.6227	49.0967	0.102755	0.15793	0.173668	295
Chr1	AAEL001075	330213200	6.8678	36.6899	0.157672	0.180594	0.180397	200
Chr1	AAEL001082	330327420	2.7251	23.3418	0.104542	0.163205	0.160892	146
Chr1	AAEL001077	330551830	6.69646	44.1555	0.131685	0.149297	0.15802	283
Chr1	AAEL001098	330568440	4.28589	26.0565	0.141251	0.167255	0.158237	157
Chr1	AAEL001084	330658200	7.79494	35.6943	0.179238	0.164539	0.126721	242
Chr1	AAEL001090	330700000	2.90645	23.5629	0.109804	0.140551	0.130535	172
Chr1	AAEL001074	330853100	15.5389	117.325	0.116954	0.174782	0.174816	662
Chr1	AAEL001095	330972900	4.49652	36.3025	0.110212	0.177565	0.19365	192
Chr1	AAEL001062	332233340	5.20412	33.9943	0.132764	0.138778	0.120624	260
Chr1	AAEL001059	332285400	2.9637	12.3456	0.193588	0.129665	0.115789	99
Chr1	AAEL010582	332315030	1.18056	6.91874	0.145761	0.0618841	0.0764463	98
Chr1	AAEL010577	332328700	2.71793	21.9735	0.110076	0.130099	0.128325	167
Chr1	AAEL010596	332359800	2.79903	23.1164	0.108006	0.131527	0.139854	167
Chr1	AAEL010584	332415930	4.90464	31.1775	0.13593	0.122548	0.117792	257
Chr1	AAEL010592	332424440	2.7225	20.9282	0.115113	0.113705	0.163576	148
Chr1	AAEL004618	332536540	5.05623	41.4941	0.108619	0.19295	0.202141	207
Chr1	AAEL004649	332540400	2.29036	18.6962	0.109135	0.133779	0.134361	137
Chr1	AAEL004614	332549200	4.58043	26.818	0.145881	0.126545	0.125806	209
Chr1	AAEL004636	332552600	1.65944	11.2092	0.128952	0.160206	0.262518	53
Chr1	AAEL004626	332566520	2.42783	21.3604	0.10206	0.168242	0.208846	111
Chr1	AAEL004610	332572500	2.27071	18.5533	0.109043	0.212731	0.249321	79
Chr1	AAEL004640	332573300	0.629682	5.14202	0.109098	0.12363	0.117539	43
Chr1	AAEL004617	332587710	3.66547	13.0204	0.219675	0.207792	0.256589	55
Chr1	AAEL017026	332622000	7.34701	41.5782	0.150168	0.173532	0.207943	215
Chr1	AAEL004638	332632640	1.30966	11.5407	0.101916	0.0844018	0.0807641	137
Chr1	AAEL017478	332642900	5.51589	27.5335	0.166898	0.193525	0.213478	134
Chr1	AAEL004635	332673430	4.66059	38.5306	0.107906	0.142537	0.168947	245
Chr1	AAEL004627	332677910	2.19047	15.9945	0.120455	0.163968	0.156854	99
Chr1	AAEL017214	332696900	0.556224	3.98305	0.122536	0.0781177	0.0880971	47
Chr1	AAEL004608	332809200	1.60747	13.4768	0.106566	0.136376	0.147574	93
Chr1	AAEL017487	332816730	1.54877	10.2378	0.131401	0.152538	0.148592	67
Chr1	AAEL004644	332872540	7.98475	32.3474	0.197975	0.171516	0.148068	200
Chr1	AAEL004641	332875900	1.97556	11.9859	0.141501	0.144589	0.127062	87
Chr1	AAEL004634	332992510	9.94308	87.1105	0.102449	0.170841	0.164136	512
Chr1	AAEL004607	333027600	2.52036	16.5295	0.132303	0.10262	0.0913515	168
Chr1	AAEL004643	333101600	3.6901	27.0567	0.120016	0.192852	0.133339	164
Chr1	AAEL004630	333118400	5.70275	29.6016	0.161531	0.186426	0.160006	168
Chr1	AAEL018325	333249100	15.4299	115.894	0.117495	0.174399	0.164431	673
Chr1	AAEL004605	333473300	1.38709	7.89474	0.149441	0.125325	0.0856346	74
Chr1	AAEL004648	333548900	2.4065	11.145	0.177582	0.132317	0.166453	74
Chr1	AAEL004652	333568100	4.7608	16.2229	0.226882	0.151391	0.140495	110
Chr1	AAEL004651	333737300	4.61027	32.0462	0.12577	0.113869	0.128192	261
Chr1	AAEL004623	334037400	8.88584	65.9252	0.118777	0.150363	0.143064	442
Chr1	AAEL004646	334126000	5.29339	37.6722	0.123201	0.226923	0.197715	176
Chr1	AAEL011691	334198200	6.62803	50.9269	0.11516	0.154749	0.141535	340
Chr1	AAEL011697	334446230	7.81394	53.2981	0.127863	0.184069	0.173462	293
Chr1	AAEL011682	334510910	8.57043	52.4711	0.140403	0.17153	0.150805	320
Chr1	AAEL002774	334811840	9.94489	83.7377	0.106155	0.175451	0.182818	461
Chr1	AAEL018287	335025600	8.05098	72.1256	0.100416	0.147621	0.146413	485
Chr1	AAEL002816	335105530	1.87149	14.0238	0.117738	0.154446	0.193059	81
Chr1	AAEL002791	335151300	2.40293	19.1994	0.111235	0.146448	0.151275	127
Chr1	AAEL002783	335198710	2.70283	23.5637	0.1029	0.159931	0.152364	148
Chr1	AAEL002796	335243400	6.99355	48.6783	0.125621	0.173632	0.165175	285
Chr1	AAEL002807	335315000	0.54563	4.67033	0.104608	0.0942191	0.0720947	55
Chr1	AAEL002776	335383700	5.18201	43.1014	0.107325	0.0957056	0.100726	435
Chr1	AAEL002814	335418100	6.14185	48.7826	0.111824	0.135694	0.132756	359
Chr1	AAEL002801	335502700	3.22054	20.7533	0.134336	0.12392	0.151999	148
Chr1	AAEL002810	335591000	7.44226	65.7936	0.10162	0.189871	0.193496	339
Chr1	AAEL002786	335732410	13.5495	101.098	0.118184	0.163651	0.178676	582
Chr1	AAEL002809	335820100	4.04037	27.4993	0.128105	0.132986	0.163904	182
Chr1	AAEL002784	335879130	4.59567	35.2742	0.115267	0.150176	0.149677	233
Chr1	AAEL002798	335913820	5.14516	37.169	0.121594	0.115901	0.125854	303
Chr1	AAEL002785	335954840	2.67689	22.5497	0.106114	0.126261	0.1129	185
Chr1	AAEL002800	335981500	14.3491	98.8972	0.126707	0.131069	0.128054	751
Chr1	AAEL003845	336586710	2.82131	13.7037	0.17073	0.131729	0.106111	113
Chr1	AAEL003757	336759800	6.12184	42.1255	0.126885	0.206191	0.15754	229
Chr1	AAEL003744	336830200	2.88456	25.4903	0.101659	0.135375	0.139648	183
Chr1	AAEL003758	336860300	4.3331	26.5567	0.140276	0.121949	0.124119	212
Chr1	AAEL003742	336903320	3.85513	31.7273	0.108344	0.117104	0.137238	247
Chr1	AAEL014319	336939000	0.143409	1.04114	0.121066	0.122262	0.0630927	11
Chr1	AAEL014321	336963900	3.11803	16.1661	0.161689	0.143187	0.159742	106
Chr1	AAEL014919	337206500	5.57666	20.9923	0.209894	0.140792	0.13887	147
Chr1	AAEL014921	337223740	4.49911	20.35	0.181057	0.148469	0.117548	150
Chr1	AAEL014920	337226400	2.07602	12.4411	0.143005	0.164102	0.162217	75
Chr1	AAEL014917	337243800	3.27888	18.156	0.15297	0.120629	0.113951	152
Chr1	AAEL012345	337284500	1.94082	13.497	0.125718	0.118721	0.116712	113
Chr1	AAEL012342	337285110	3.02005	20.8028	0.126771	0.14867	0.157764	134
Chr1	AAEL012344	337322010	3.68262	26.0489	0.123862	0.137232	0.146202	181
Chr1	AAEL012343	337350040	2.41653	13.8863	0.148228	0.147679	0.12797	100
Chr1	AAEL012347	337613900	9.56456	81.5054	0.105024	0.157086	0.1519	519
Chr1	AAEL015244	337853530	4.61095	26.9458	0.146116	0.146516	0.133561	189
Chr1	AAEL013837	338010040	0.458377	3.01787	0.13186	0.132529	0.0953346	26
Chr1	AAEL007591	338234100	1.60632	8.85971	0.153479	0.17119	0.151941	54
Chr1	AAEL007592	338263800	0.910593	4.56809	0.166207	0.0865383	0.0923786	50
Chr1	AAEL007596	338837630	2.50158	16.0218	0.13505	0.119753	0.153297	115
Chr1	AAEL007595	338919000	3.04538	20.9146	0.127103	0.146286	0.155171	136
Chr1	AAEL007589	338983710	13.7373	109.297	0.111655	0.15628	0.152167	700
Chr1	AAEL007586	339206810	10.9722	86.1523	0.112971	0.144508	0.145465	586
Chr1	AAEL007594	339288310	2.87373	24.5976	0.104608	0.110109	0.0968621	234
Chr1	AAEL004394	339407130	12.5029	95.9462	0.115288	0.155124	0.149357	622
Chr1	AAEL013285	339590520	7.76668	68.6067	0.101694	0.123334	0.128577	537
Chr1	AAEL013291	339730600	1.45105	12.6399	0.102977	0.129966	0.122592	99
Chr1	AAEL013289	339758040	1.42453	9.21533	0.133886	0.187361	0.181019	49
Chr1	AAEL013294	339786710	4.2439	27.6659	0.132997	0.128674	0.149684	195
Chr1	AAEL013296	339843520	3.0712	25.9288	0.105904	0.110522	0.123934	217
Chr1	AAEL013295	339845020	2.16696	18.0017	0.107442	0.156804	0.137637	121
Chr1	AAEL013300	339868920	1.505	12.9431	0.104166	0.0696982	0.0911606	158
Chr1	AAEL013288	339869700	2.61975	15.2684	0.146452	0.123657	0.127186	121
Chr1	AAEL014716	340009700	2.5105	10.3917	0.19458	0.23104	0.177876	52
Chr1	AAEL009928	340041100	1.7278	15.5272	0.100133	0.157981	0.138274	103
Chr1	AAEL014361	340087400	3.91671	27.4428	0.124897	0.104018	0.109381	252
Chr1	AAEL016968	340159100	3.73859	33.6312	0.100043	0.146907	0.139241	232
Chr1	AAEL009932	340295840	9.54852	64.4256	0.129079	0.13625	0.111461	512
Chr1	AAEL009931	340416440	1.82049	11.521	0.136454	0.170683	0.213703	59
Chr1	AAEL009926	340444200	5.95261	46.0421	0.114485	0.174607	0.169969	263
Chr1	AAEL009925	340481400	3.15441	23.1495	0.119922	0.110817	0.103051	212
Chr1	AAEL017333	340581400	5.78714	32.3026	0.151934	0.195898	0.17444	172
Chr1	AAEL009929	340794620	2.11874	13.0837	0.139369	0.166271	0.205114	69
Chr1	AAEL009922	340814010	3.21956	24.4583	0.116323	0.20102	0.221989	114
Chr1	AAEL009933	341143100	1.4104	11.0191	0.113472	0.104106	0.0958565	109
Chr1	AAEL013832	343157900	3.39723	25.1884	0.118844	0.132124	0.12685	191
Chr1	AAEL013831	343384300	5.18043	16.784	0.235856	0.185227	0.122518	108
Chr1	AAEL014032	343732300	0.518402	3.82679	0.119305	0.0462223	0.0474543	80
Chr1	AAEL010298	344244200	0.495439	2.34977	0.174131	0.0709752	0.0605495	35
Chr1	AAEL015163	345086620	1.28304	6.46184	0.165663	0.079065	0.0810677	80
Chr1	AAEL009950	345727710	1.00855	5.45901	0.15594	0.05196	0.0642422	92
Chr1	AAEL014505	70276072	1.15734	10.1372	0.102469	0.133833	0.167899	66
Chr1	AAEL008095	72404304	4.53578	28.2256	0.138449	0.139538	0.146401	196
Chr1	AAEL007745	85091930	1.21453	7.44641	0.140231	0.115076	0.116709	64
Chr1	AAEL007753	85718880	8.09133	55.4215	0.127397	0.20043	0.169051	295
Chr1	AAEL008943	95640580	3.19616	22.9353	0.122311	0.147073	0.165522	144
Chr1	AAEL014275	98907570	3.62611	24.2607	0.13003	0.159229	0.137663	161
Chr1	AAEL017791	105925820	0.32087	1.38056	0.188589	0.226113	0.224486	6
Chr1	AAEL012706	109630530	0.993394	1.29538	0.434029	0.0354696	0.0798489	22
Chr1	AAEL005352	114475720	3.51269	21.6199	0.139766	0.211136	0.109371	133
Chr1	AAEL009475	114783030	8.90471	69.6045	0.113422	0.193174	0.158575	392
Chr1	AAEL010554	115703000	1.39369	6.09563	0.186091	0.132715	0.145808	43
Chr1	AAEL002451	116237720	6.79111	28.566	0.192072	0.143195	0.123236	210
Chr1	AAEL002413	119382200	5.63534	22.4919	0.200351	0.105619	0.163137	164
Chr1	AAEL002144	119494100	0.68379	3.52602	0.162428	0.0505246	0.032941	83
Chr1	AAEL004232	123651600	41.2873	37.694	0.522748	0.135615	0.24486	198
Chr1	AAEL004238	123684920	3.6482	23.3807	0.134974	0.102273	0.134608	194
Chr1	AAEL016999	126713700	4.92937	38.1801	0.114345	0.157318	0.125544	265
Chr1	AAEL001460	130310700	0.208683	0.882488	0.191247	0.0470453	0.0546139	17
Chr1	AAEL003023	149905120	1.64163	7.88781	0.172269	0.05956	0.0835924	108
Chr1	AAEL003034	151628900	0.364448	3.14382	0.103883	0.0435654	0.0363911	77
Chr1	AAEL004056	157258520	1.18981	4.53177	0.207951	0.0497688	0.0981433	60
Chr1	AAEL001625	159739500	2.47286	10.1051	0.196603	0.0932431	0.097531	104
Chr1	AAEL001614	160520700	2.09011	10.8284	0.161792	0.165624	0.110406	77
Chr1	AAEL001624	160553340	0.760932	4.77051	0.137565	0.0763324	0.0999364	53
Chr1	AAEL010938	161495000	1.24411	9.76057	0.113053	0.142863	0.148481	67
Chr1	AAEL010929	161774330	2.32816	15.8494	0.128079	0.115612	0.10003	144
Chr1	AAEL017715	165899900	0.269277	0.80622	0.250375	0.0883316	0.0871813	9
Chr1	AAEL012618	168649500	3.03137	10.3827	0.225984	0.133087	0.121073	80
Chr1	AAEL012244	169226720	0.423349	1.50804	0.219194	0.0371246	0.0386037	39
Chr1	AAEL011751	170059000	3.63137	11.7671	0.235826	0.0535132	0.0623262	202
Chr1	AAEL004706	182008700	0.304161	2.47348	0.109503	0.0685281	0.0447448	43
Chr1	AAEL000367	191156000	0.620871	2.04015	0.23332	0.0650288	0.0280256	43
Chr1	AAEL002428	200115530	2.22014	10.01	0.18153	0.0235628	0.0534671	256
Chr1	AAEL002742	201142100	0.707569	1.87724	0.273741	0.0183113	0.078433	38
Chr1	AAEL003183	214942710	0.226686	1.36426	0.142485	0.0543374	0.112805	16
Chr1	AAEL000141	219764830	0.487201	3.21249	0.131687	0.0861901	0.0673745	41
Chr1	AAEL012703	228733100	0.896492	7.91778	0.101709	0.10052	0.0556934	101
Chr1	AAEL000980	237517240	0.257062	1.73392	0.129113	0.0361641	0.0317536	50
Chr1	AAEL012443	240611640	4.19231	36.9508	0.101896	0.190206	0.185073	194
Chr1	AAEL012442	240744200	0.383577	2.50976	0.132572	0.0845656	0.112033	25
Chr1	AAEL007498	244216730	0.479514	4.0715	0.105364	0.087378	0.111956	40
Chr1	AAEL002573	254733400	4.33964	31.9661	0.119531	0.0963162	0.127433	283
Chr1	AAEL012822	270444510	0.762241	6.62951	0.103121	0.147958	0.117225	49
Chr1	AAEL003748	276841700	8.60269	53.9409	0.137547	0.205485	0.17468	281
Chr1	AAEL002877	283854600	0.942214	5.91196	0.137466	0.127508	0.0954047	53
Chr1	AAEL002882	283916000	2.13298	18.7264	0.102255	0.153861	0.151319	122
Chr1	AAEL007203	295734230	0.79939	7.01274	0.102327	0.123307	0.162858	48
Chr1	AAEL007202	295743200	0.108406	0.971914	0.100346	0.125392	0.112525	8
Chr1	AAEL011984	318021500	1.339	8.7454	0.13278	0.170475	0.274568	39
Chr1	AAEL004872	319776540	1.34226	11.6164	0.103581	0.123503	0.107408	100
Chr1	AAEL004893	320549820	0.462233	3.45263	0.118071	0.0613592	0.0763468	50
Chr1	AAEL004887	320792320	2.57244	7.89492	0.245759	0.263605	0.220167	32
Chr1	AAEL007833	322728920	0.569075	4.23277	0.118512	0.144312	0.151729	28
Chr1	AAEL017555	323517100	3.04134	16.4622	0.155938	0.126782	0.160346	113
Chr1	AAEL003229	325035230	0.837474	7.20614	0.104117	0.161867	0.176087	42
Chr1	AAEL005062	328607130	3.78746	32.0424	0.105707	0.170509	0.152078	197
Chr1	AAEL004604	332719100	0.22019	1.83917	0.106921	0.137338	0.119928	14
Chr1	AAEL004603	333825310	2.77861	24.3953	0.102253	0.193396	0.206557	120
Chr1	AAEL012350	337513400	5.59292	34.7122	0.138765	0.172426	0.176851	196
Chr1	AAEL009930	340583500	4.15767	19.0913	0.178833	0.188313	0.157897	108
Chr2	AAEL013489	24408791	4.64983	41.1731	0.101474	0.156842	0.19008	234
Chr2	AAEL010105	37483483	0.805718	5.18448	0.134506	0.0906919	0.0813965	59
Chr2	AAEL011460	38706512	2.74451	21.3711	0.113806	0.174134	0.18182	119
Chr2	AAEL011444	39028880	1.71608	9.38034	0.154652	0.0943786	0.114962	89
Chr2	AAEL008272	39184923	0.734636	6.07308	0.107912	0.232305	0.151843	31
Chr2	AAEL013513	39352171	1.73402	10.6665	0.139834	0.107764	0.0861955	108
Chr2	AAEL014826	60242724	0.913963	5.98837	0.132414	0.137009	0.140457	44
Chr2	AAEL009998	96410072	0.557984	2.85451	0.163512	0.0706154	0.0769765	39
Chr2	AAEL013851	107281830	0.816821	4.84486	0.144272	0.120545	0.122738	39
Chr2	AAEL007735	108278600	0.371752	2.0015	0.156642	0.168291	0.133217	13
Chr2	AAEL017433	109130420	0.314483	2.42271	0.114892	0.19005	0.17491	13
Chr2	AAEL009223	126051800	0.476098	2.68845	0.150447	0.049089	0.0562087	50
Chr2	AAEL008917	128690600	0.624513	5.52908	0.101488	0.240067	0.165405	27
Chr2	AAEL014456	134588100	0.812402	4.9677	0.140552	0.151115	0.11202	37
Chr2	AAEL005094	140827100	0.431673	2.70014	0.137835	0.122265	0.0483084	31
Chr2	AAEL014818	144108600	1.54851	7.49287	0.171269	0.137681	0.091942	64
Chr2	AAEL008890	144612000	0.715717	5.96123	0.107192	0.161412	0.123681	41
Chr2	AAEL007092	148290140	4.69017	40.4374	0.103931	0.18475	0.169513	225
Chr2	AAEL015322	153231700	2.13607	8.9141	0.193306	0.075201	0.067921	122
Chr2	AAEL006585	153937710	0.155189	1.15031	0.118873	0.0309916	0.033371	35
Chr2	AAEL004156	172242310	0.63118	4.57968	0.121128	0.0946298	0.0500252	62
Chr2	AAEL000568	173659500	0.135589	1.01041	0.118315	0.0916947	0.106177	10
Chr2	AAEL001265	180799340	0.973736	4.41068	0.180843	0.137241	0.195012	26
Chr2	AAEL015152	184201600	0.173168	1.04179	0.142531	0.134532	0.120489	8
Chr2	AAEL010130	192109000	0.715211	6.02712	0.106078	0.181396	0.146694	36
Chr2	AAEL001782	197490600	0.927832	8.29611	0.10059	0.0813916	0.0636668	112
Chr2	AAEL002224	201526300	0.902509	5.90134	0.132647	0.215552	0.198561	28
Chr2	AAEL014989	205301430	0.472027	4.16261	0.101848	0.105859	0.0929644	41
Chr2	AAEL014382	206279300	0.0392414	0.335966	0.104586	0.173061	0.04625	3
Chr2	AAEL005104	206863230	1.11624	8.81549	0.112391	0.0935638	0.100581	89
Chr2	AAEL011035	213278500	0.978196	5.9889	0.140402	0.159195	0.0903427	47
Chr2	AAEL013381	213520000	2.65059	17.9292	0.128796	0.138201	0.121066	137
Chr2	AAEL014982	214637400	0.636449	5.32263	0.106803	0.146399	0.160174	34
Chr2	AAEL014977	214865400	0.307001	2.01098	0.132443	0.162913	0.167866	12
Chr2	AAEL015408	214909200	2.2059	12.0463	0.154776	0.12713	0.171706	80
Chr2	AAEL008981	215177900	1.21188	6.06713	0.166489	0.115296	0.0432289	75
Chr2	AAEL009004	215228700	0.747771	1.66859	0.309462	0.114812	0.119315	14
Chr2	AAEL008982	215342840	0.302295	1.01912	0.228766	0.13413	0.0876234	9
Chr2	AAEL008235	216070700	1.94429	7.07737	0.215514	0.139766	0.127015	52
Chr2	AAEL017281	216113300	0.0956973	0.645878	0.129046	0.0648231	0.0501722	11
Chr2	AAEL013762	217437000	0.559057	4.22501	0.116858	0.106091	0.0608879	51
Chr2	AAEL010385	220805740	0.118346	0.776427	0.132264	0.0436639	0.0224449	23
Chr2	AAEL010378	221072200	0.972599	7.58408	0.113666	0.0757027	0.0621228	112
Chr2	AAEL004078	224084700	0.186736	1.26866	0.128306	0.0571918	0.13392	13
Chr2	AAEL011852	237246910	0.338223	2.93862	0.103216	0.0634805	0.0703528	43
Chr2	AAEL001926	239618300	0.354588	2.49303	0.124521	0.068374	0.0478685	42
Chr2	AAEL014291	241392600	0.201949	1.58996	0.1127	0.105455	0.0584226	19
Chr2	AAEL012170	275656640	5.03253	37.7104	0.11774	0.184708	0.163828	213
Chr2	AAEL011283	276271200	0.498673	3.90711	0.113186	0.0429089	0.116496	48
Chr2	AAEL014625	307556730	0.133103	1.12993	0.105384	0.188258	0.180539	6
Chr2	AAEL004931	311052500	2.46448	20.4741	0.107438	0.130122	0.114382	164
Chr2	AAEL013781	329078010	1.02139	8.19406	0.110835	0.121814	0.0950344	74
Chr2	AAEL011076	329278520	0.876387	7.64337	0.102865	0.140352	0.0836947	67
Chr2	AAEL007441	342626940	0.548036	4.34804	0.111934	0.109572	0.0678236	48
Chr2	AAEL004301	344326330	1.40336	11.9932	0.104755	0.15529	0.100094	93
Chr2	AAEL002381	355551710	0.343993	2.06139	0.14301	0.0383218	0.0555594	43
Chr2	AAEL006685	383214810	0.0837938	0.70783	0.105851	0.146909	0.0841189	6
Chr2	AAEL006675	383398720	2.30844	20.5699	0.100901	0.185344	0.193455	107
Chr2	AAEL008439	388221500	0.169675	1.18473	0.125276	0.100322	0.0543663	15
Chr2	AAEL014207	391491040	1.24429	9.80006	0.112663	0.0822813	0.0591035	136
Chr2	AAEL013626	395502500	0.551625	4.52279	0.108707	0.0802014	0.104322	48
Chr2	AAEL010282	404842700	0.963558	5.44531	0.150348	0.126144	0.13672	42
Chr2	AAEL006545	417665600	0.224333	1.96365	0.10253	0.0694478	0.0631623	29
Chr2	AAEL007963	420994000	0.035218	0.313142	0.101097	0.130362	0.0740496	3
Chr2	AAEL000599	485453500	0.584712	4.99708	0.104753	0.155185	0.171643	30
Chr2	AAEL003793	226472110	0.143236	0.804942	0.151064	0.0322263	0.0284024	26
Chr2	AAEL011223	278951740	0.444704	0.250149	0.639998	0.244937	0	2
Chr2	AAEL001298	520948300	1.52314	8.5872	0.150652	0.0453524	0.148021	87
Chr3	AAEL008191	53227871	0.551534	3.88701	0.12426	0.0716541	0.0670695	55
Chr3	AAEL005486	60156112	3.1161	19.8462	0.135705	0.129219	0.101377	169
Chr3	AAEL013717	118094800	7.41274	17.6597	0.295653	0.0768676	0.0884676	210
Chr3	AAEL013716	118290000	1.39087	7.20194	0.161864	0.0575776	0.0894269	96
Chr3	AAEL013426	153612600	0.102165	0.788487	0.114709	0.0785821	0.114433	8
Chr3	AAEL017986	170948700	0.485891	3.67173	0.116867	0.0795533	0.10287	41
Chr3	AAEL011593	171355910	3.25392	20.0881	0.139402	0.155483	0.159402	125
Chr3	AAEL004403	272248320	2.20872	16.3958	0.118719	0.147967	0.141922	111
Chr3	AAEL008145	312068700	0.0362348	0.265308	0.120165	0.127343	0.0458438	3
